# Supplementary material for: The pyroptosis-related gene signature predicts prognosis and indicates the immune microenvironment status of chronic lymphocytic leukemia
Source: Front Immunol. 2022 Sep 13;13:939978. doi: 10.3389/fimmu.2022.939978 (PMC9513039; doi:10.3389/fimmu.2022.939978)
Supplement: Supplementary file 3 [file Table_3.xlsx]

## Sheet: 工作表1
qPCR primers for human pyroptosis-related genes
Genes	Sequences
GSDME	Forward	5′-CGG GCG CGC GGA TAA T-3′
	Reverse	5′-CAC CAC ACT TCT CCT CGA CC-3′
NLRP3	Forward	5′-GAT CTT CGC TGC GAT CAA CAG-3′
	Reverse	5′-CGT GCA TTA TCT GAA CCC CAC-3′
PLCG1	Forward	5'-TGG GCC AGG GAA ACA AAG TT-3'
	Reverse	5'-GTC CCA TGC AAC AGG CTT TC-3'
