# Supplementary material for: The pyroptosis-related gene signature predicts prognosis and indicates the immune microenvironment status of chronic lymphocytic leukemia
Source: Front Immunol. 2022 Sep 13;13:939978. doi: 10.3389/fimmu.2022.939978 (PMC9513039; doi:10.3389/fimmu.2022.939978)
Supplement: Supplementary file 4 [file Table_4.xlsx]

## Sheet: diff_gene_highvslow_risk
	logFC	AveExpr	t	P.Value	adj.P.Val	B	symbol	change
NLRP3	-0.884673	5.24682	-9.90197	3.85722e-18	6.90906e-14	30.4457	NLRP3	down
IER3	-1.92998	8.95311	-8.99608	8.93012e-16	5.96088e-12	25.2231	IER3	down
DHRS3	-0.940877	7.49689	-8.97729	9.98361e-16	5.96088e-12	25.1161	DHRS3	down
NINJ1	-1.33657	8.49351	-8.50349	1.62323e-14	7.26881e-11	22.4405	NINJ1	down
TNFRSF25	-0.617415	6.40318	-8.40284	2.91719e-14	1.04505e-10	21.8781	TNFRSF25	down
IL1B	-2.02712	8.57434	-8.31864	4.75476e-14	1.20001e-10	21.4095	IL1B	down
AAK1	-0.275301	5.77711	-8.28533	5.76613e-14	1.20001e-10	21.2245	AAK1	stable
UPP1	-1.07259	7.32265	-8.28036	5.93424e-14	1.20001e-10	21.1969	UPP1	down
SDC4	-0.831395	5.64245	-8.2776	6.02953e-14	1.20001e-10	21.1816	SDC4	down
TNFAIP2	-0.660846	6.79328	-8.23936	7.52037e-14	1.34705e-10	20.9697	TNFAIP2	down
ICAM1	-1.08072	7.16932	-8.14403	1.30236e-13	2.12072e-10	20.4429	ICAM1	down
DLG5	-0.361915	4.56162	-8.12324	1.46768e-13	2.19075e-10	20.3283	DLG5	stable
GNA15	-1.22574	6.85093	-8.10546	1.62536e-13	2.2395e-10	20.2304	GNA15	down
ZNF697	-0.646026	5.77715	-7.90171	5.20419e-13	6.65839e-10	19.1144	ZNF697	down
ZNF385A	-0.501647	7.32728	-7.86588	6.37859e-13	7.61689e-10	18.9193	ZNF385A	stable
ARMCX2	1.10401	7.37927	7.80138	9.19174e-13	1.02901e-09	18.569	ARMCX2	up
RORA	-0.779047	5.987	-7.76971	1.09935e-12	1.15833e-09	18.3974	RORA	down
HDC	-0.55973	6.41225	-7.66883	1.94022e-12	1.93073e-09	17.8528	HDC	stable
TNFAIP3	-0.93745	10.5906	-7.61554	2.61614e-12	2.46633e-09	17.5663	TNFAIP3	down
CD28	-0.511125	4.84508	-7.5463	3.85245e-12	3.45025e-09	17.1953	CD28	stable
IL1RN	-0.590306	5.68583	-7.45616	6.36179e-12	5.4263e-09	16.7147	IL1RN	down
PTX3	-1.44913	5.62576	-7.43742	7.05866e-12	5.74703e-09	16.6151	PTX3	down
RHBDD1	0.356494	6.76012	7.40936	8.24584e-12	6.25318e-09	16.4661	RHBDD1	stable
STAT4	-1.02686	7.37576	-7.40402	8.49292e-12	6.25318e-09	16.4378	STAT4	down
ETS2	-0.79532	5.93927	-7.3991	8.72764e-12	6.25318e-09	16.4117	ETS2	down
PFKM	0.693849	7.86331	7.37888	9.7597e-12	6.6375e-09	16.3046	PFKM	up
SGK1	-1.47586	10.1076	-7.37439	1.00052e-11	6.6375e-09	16.2809	SGK1	down
GSDME	1.45524	6.84556	7.36562	1.05014e-11	6.71792e-09	16.2345	GSDME	up
CCL20	-1.50061	5.55887	-7.25055	1.97782e-11	1.20137e-08	15.6281	CCL20	down
MAFB	-1.51141	9.24871	-7.24268	2.06501e-11	1.20137e-08	15.5868	MAFB	down
VEGFA	-0.684241	6.31209	-7.23629	2.13858e-11	1.20137e-08	15.5532	VEGFA	down
SMAD7	-1.25026	6.12927	-7.23564	2.14626e-11	1.20137e-08	15.5498	SMAD7	down
EREG	-1.47453	5.95801	-7.22468	2.27903e-11	1.23703e-08	15.4923	EREG	down
THBS1	-1.06073	5.79386	-7.2158	2.39238e-11	1.26036e-08	15.4458	THBS1	down
IER5L	-0.257039	5.60937	-7.20191	2.58122e-11	1.30967e-08	15.3731	IER5L	stable
GPR35	-0.419046	6.36344	-7.18632	2.81076e-11	1.30967e-08	15.2915	GPR35	stable
SEMA4C	-0.402545	6.68921	-7.18462	2.83693e-11	1.30967e-08	15.2826	SEMA4C	stable
SMPDL3A	-1.08427	5.90106	-7.18414	2.84428e-11	1.30967e-08	15.2802	SMPDL3A	down
CCR1	-1.18502	7.10503	-7.18169	2.88272e-11	1.30967e-08	15.2673	CCR1	down
CXCL2	-1.1982	6.01507	-7.17904	2.92467e-11	1.30967e-08	15.2535	CXCL2	down
PDE4D	-0.686853	5.2229	-7.1426	3.56734e-11	1.55849e-08	15.0633	PDE4D	down
C15orf48	-2.14442	6.56344	-7.12179	3.99508e-11	1.7038e-08	14.9549	C15orf48	down
FCAR	-0.581976	5.11873	-7.11593	4.12448e-11	1.71809e-08	14.9243	FCAR	stable
CD247	-1.11233	8.54265	-7.05648	5.69412e-11	2.31157e-08	14.6156	CD247	down
FAM20C	-0.291103	6.06772	-7.05284	5.80732e-11	2.31157e-08	14.5968	FAM20C	stable
GATA3	-0.849514	6.04784	-7.04518	6.0532e-11	2.35706e-08	14.5571	GATA3	down
RUNX2	-0.24168	5.16231	-7.03482	6.40198e-11	2.43984e-08	14.5035	RUNX2	stable
RASA1	0.788542	9.55232	7.02949	6.5891e-11	2.44452e-08	14.4759	RASA1	up
HOXA5	-0.784691	5.34841	-7.0257	6.72562e-11	2.44452e-08	14.4562	HOXA5	down
SEC31A	0.401316	9.90301	7.01821	7.00318e-11	2.44452e-08	14.4175	SEC31A	stable
EPHA1-AS1	-0.486225	5.65166	-7.01622	7.07872e-11	2.44452e-08	14.4073	EPHA1-AS1	stable
STRBP	0.659467	8.37155	7.01576	7.09665e-11	2.44452e-08	14.4049	STRBP	up
PHLDA1	-0.81168	5.78082	-6.97786	8.70572e-11	2.9422e-08	14.2093	PHLDA1	down
ADAT1	0.479589	8.00742	6.95978	9.59579e-11	3.18296e-08	14.1161	ADAT1	stable
RFX5	0.40405	8.98444	6.93861	1.07518e-10	3.47485e-08	14.0073	RFX5	stable
STAB1	-0.471807	6.67513	-6.93668	1.08637e-10	3.47485e-08	13.9974	STAB1	stable
BHLHE40	-0.772856	8.12692	-6.91529	1.21856e-10	3.82926e-08	13.8875	BHLHE40	down
TNIK	-0.439801	5.17396	-6.90846	1.26402e-10	3.88756e-08	13.8525	TNIK	stable
ADGRL1	-0.24794	5.69137	-6.90604	1.28052e-10	3.88756e-08	13.84	ADGRL1	stable
EPAS1	-0.29737	4.51958	-6.89632	1.34893e-10	4.027e-08	13.7903	EPAS1	stable
APBA2	-0.546803	6.83821	-6.89053	1.39143e-10	4.06251e-08	13.7606	APBA2	stable
PPIF	-0.821086	8.06073	-6.88856	1.40619e-10	4.06251e-08	13.7505	PPIF	down
C15orf39	-0.636539	7.11678	-6.87235	1.53352e-10	4.36006e-08	13.6676	C15orf39	down
UCP2	0.758223	11.4533	6.86858	1.56476e-10	4.37938e-08	13.6483	UCP2	up
MARCKS	-1.02716	7.42477	-6.83434	1.87859e-10	5.13585e-08	13.4734	MARCKS	down
MN1	-0.523981	4.39119	-6.83296	1.8924e-10	5.13585e-08	13.4664	MN1	stable
TNFSF8	-0.649898	6.36817	-6.81912	2.03728e-10	5.39489e-08	13.3958	TNFSF8	down
AHR	-0.9574	6.81947	-6.81813	2.04808e-10	5.39489e-08	13.3908	AHR	down
IL23A	-0.188079	5.04669	-6.78758	2.40942e-10	6.25472e-08	13.2354	IL23A	stable
SPECC1L	0.356874	8.21278	6.7846	2.44795e-10	6.26396e-08	13.2202	SPECC1L	stable
PERP	-0.24372	4.78997	-6.77708	2.5477e-10	6.42738e-08	13.182	PERP	stable
SYS1	-0.416968	7.18533	-6.7571	2.83262e-10	7.04693e-08	13.0806	SYS1	stable
RFC5	0.501351	6.96704	6.75173	2.9144e-10	7.15105e-08	13.0534	RFC5	stable
FAM161A	0.343921	4.0249	6.73039	3.26313e-10	7.89854e-08	12.9453	FAM161A	stable
ALDH18A1	0.649646	7.70616	6.72211	3.40909e-10	8.14182e-08	12.9035	ALDH18A1	up
SPHK1	-0.414668	6.52391	-6.70513	3.72923e-10	8.7892e-08	12.8177	SPHK1	stable
PFKFB3	-1.08254	8.13166	-6.70209	3.78951e-10	8.81529e-08	12.8024	PFKFB3	down
LARP1	0.354118	7.82474	6.69647	3.90363e-10	8.87912e-08	12.774	LARP1	stable
LINC00494	0.805174	8.43795	6.69587	3.91609e-10	8.87912e-08	12.7709	LINC00494	up
PIK3R5	-0.426243	6.58004	-6.68913	4.05787e-10	9.08557e-08	12.7369	PIK3R5	stable
SOX4	-0.474766	5.42877	-6.66648	4.57228e-10	1.01109e-07	12.6229	SOX4	stable
HSF5	0.703723	6.02874	6.65893	4.75776e-10	1.03454e-07	12.5848	HSF5	up
PBX4	-0.789179	6.7096	-6.6575	4.79383e-10	1.03454e-07	12.5776	PBX4	down
TSPAN31	0.602225	7.67603	6.65177	4.94034e-10	1.05347e-07	12.5488	TSPAN31	up
HCAR3	-1.7718	8.4947	-6.63721	5.33358e-10	1.12394e-07	12.4756	HCAR3	down
BTBD11	-0.6608	5.18679	-6.62718	5.62205e-10	1.17096e-07	12.4253	BTBD11	down
BID	-0.868289	7.44373	-6.62035	5.82717e-10	1.19973e-07	12.391	BID	down
FCRLA	1.5552	9.47276	6.60231	6.40538e-10	1.30379e-07	12.3006	FCRLA	up
SH2D1A	-0.640624	6.2825	-6.54468	8.65749e-10	1.74239e-07	12.0127	SH2D1A	down
PLAUR	-0.998733	8.07565	-6.53021	9.33589e-10	1.85805e-07	11.9407	PLAUR	down
ESYT1	0.756551	9.19709	6.52121	9.78392e-10	1.92582e-07	11.8959	ESYT1	up
TSPOAP1	-0.531433	6.24854	-6.51835	9.93099e-10	1.93352e-07	11.8816	TSPOAP1	stable
TMEM30B	-0.298937	4.82626	-6.50693	1.05391e-09	2.02985e-07	11.8248	TMEM30B	stable
FRY	0.573769	6.42099	6.50265	1.07763e-09	2.05346e-07	11.8036	FRY	stable
AIDA	0.749573	9.90026	6.48976	1.15229e-09	2.17261e-07	11.7396	AIDA	up
ST13	0.398697	10.007	6.46446	1.31389e-09	2.45151e-07	11.6142	ST13	stable
CXCL8	-2.0017	10.3681	-6.44655	1.44163e-09	2.66211e-07	11.5256	CXCL8	down
BARD1	0.36697	6.5617	6.44335	1.46564e-09	2.67883e-07	11.5099	BARD1	stable
TMEM268	0.699546	8.27338	6.4383	1.50447e-09	2.71239e-07	11.4849	TMEM268	up
PLEKHO2	-0.509718	8.17801	-6.43704	1.51429e-09	2.71239e-07	11.4787	PLEKHO2	stable
PRDM1	-0.59355	7.1823	-6.42804	1.58643e-09	2.77409e-07	11.4342	PRDM1	down
CLEC7A	-0.668341	5.74745	-6.42801	1.58667e-09	2.77409e-07	11.4341	CLEC7A	down
KRIT1	0.472652	5.67864	6.42697	1.59519e-09	2.77409e-07	11.429	KRIT1	stable
ATP5MC1	0.433365	9.06762	6.41958	1.65727e-09	2.83484e-07	11.3925	ATP5MC1	stable
ARNTL	-0.647127	7.39904	-6.41906	1.66178e-09	2.83484e-07	11.3899	ARNTL	down
FOSL2	-0.897363	6.78205	-6.41206	1.72294e-09	2.87682e-07	11.3554	FOSL2	down
ASCC1	0.454172	8.35848	6.41026	1.73896e-09	2.87682e-07	11.3466	ASCC1	stable
AP2B1	0.672767	7.96166	6.41001	1.74123e-09	2.87682e-07	11.3453	AP2B1	up
FCGR2B	1.01857	8.57854	6.40896	1.75063e-09	2.87682e-07	11.3402	FCGR2B	up
OASL	-0.918332	6.80901	-6.37615	2.07307e-09	3.37571e-07	11.1788	OASL	down
WDFY4	0.581889	9.64073	6.35827	2.27275e-09	3.66752e-07	11.091	WDFY4	stable
NRG1	-0.225108	5.22512	-6.3459	2.42181e-09	3.87317e-07	11.0303	NRG1	stable
CCT3	0.550007	9.57371	6.34196	2.47127e-09	3.91728e-07	11.011	CCT3	stable
B3GNT5	-1.46249	7.31702	-6.33629	2.54416e-09	3.99745e-07	10.9833	B3GNT5	down
NUDT3	0.376785	8.11001	6.32602	2.68175e-09	4.17699e-07	10.933	NUDT3	stable
STX1A	-0.325474	6.52781	-6.31974	2.76939e-09	4.27632e-07	10.9023	STX1A	stable
ULBP2	-0.330514	5.33228	-6.30201	3.03231e-09	4.64228e-07	10.8158	ULBP2	stable
ZFP62	0.596626	8.24331	6.29837	3.08931e-09	4.68032e-07	10.798	ZFP62	up
SERPINI1	1.20134	6.66709	6.29709	3.10961e-09	4.68032e-07	10.7917	SERPINI1	up
HDDC3	0.663786	7.82364	6.29547	3.13554e-09	4.68032e-07	10.7838	HDDC3	up
SFN	-0.348341	7.27808	-6.29276	3.17916e-09	4.70621e-07	10.7706	SFN	stable
NIBAN2	-0.275328	6.65864	-6.28596	3.29153e-09	4.83261e-07	10.7375	NIBAN2	stable
TRMT1L	0.594281	5.74956	6.26592	3.64597e-09	5.294e-07	10.6399	TRMT1L	up
PTAFR	-0.639323	7.57325	-6.2649	3.66489e-09	5.294e-07	10.635	PTAFR	down
TRAT1	-1.04212	5.82358	-6.25274	3.89917e-09	5.56888e-07	10.5758	TRAT1	down
DUT	0.50888	9.4221	6.25146	3.92462e-09	5.56888e-07	10.5696	DUT	stable
SMIM14	0.78064	6.62774	6.25021	3.94968e-09	5.56888e-07	10.5636	SMIM14	up
GAS7	-0.498767	6.13277	-6.24873	3.97955e-09	5.56888e-07	10.5564	GAS7	stable
GAB1	0.73906	6.86656	6.24321	4.09285e-09	5.68303e-07	10.5296	GAB1	up
SLCO3A1	-0.530945	6.2704	-6.2386	4.19e-09	5.74218e-07	10.5072	SLCO3A1	stable
FAM169A	-0.770061	5.12798	-6.23686	4.22726e-09	5.74218e-07	10.4988	FAM169A	down
SSRP1	0.33402	8.22742	6.23665	4.23162e-09	5.74218e-07	10.4978	SSRP1	stable
EMP1	-0.447464	4.61399	-6.23368	4.29606e-09	5.78579e-07	10.4834	EMP1	stable
RHOU	-0.835182	6.09649	-6.23076	4.36027e-09	5.81671e-07	10.4692	RHOU	down
C1orf56	0.320656	5.61514	6.2297	4.38396e-09	5.81671e-07	10.464	C1orf56	stable
ANKIB1	0.408013	7.04362	6.22485	4.49313e-09	5.91772e-07	10.4406	ANKIB1	stable
SOCS6	-0.27265	3.73585	-6.21855	4.63929e-09	6.06561e-07	10.41	SOCS6	stable
WDR77	0.547085	7.22811	6.21469	4.73099e-09	6.14069e-07	10.3914	WDR77	stable
TCF3	0.260319	7.67858	6.20643	4.93359e-09	6.32061e-07	10.3514	TCF3	stable
ATOX1	0.710444	9.28616	6.20554	4.95591e-09	6.32061e-07	10.3471	ATOX1	up
LDAH	0.559811	6.35389	6.20476	4.97547e-09	6.32061e-07	10.3433	LDAH	stable
ANK3	-0.241693	4.69295	-6.20331	5.01206e-09	6.32226e-07	10.3363	ANK3	stable
NFKBIA	-0.427104	9.29503	-6.19495	5.22896e-09	6.54385e-07	10.2959	NFKBIA	stable
KLRB1	-0.621958	6.65924	-6.19376	5.2608e-09	6.54385e-07	10.2901	KLRB1	down
PHLDA2	-0.306845	4.73088	-6.18141	5.60015e-09	6.91792e-07	10.2305	PHLDA2	stable
NBL1	-0.3336	6.4143	-6.17664	5.73676e-09	7.03814e-07	10.2075	NBL1	stable
HIBCH	0.988649	6.33474	6.16968	5.94248e-09	7.24093e-07	10.1739	HIBCH	up
MTHFD1	0.431499	6.31675	6.16696	6.02454e-09	7.29132e-07	10.1608	MTHFD1	stable
ITGA5	-0.524147	7.01861	-6.16251	6.16158e-09	7.40713e-07	10.1394	ITGA5	stable
LMO4	0.252347	5.98736	6.16057	6.22236e-09	7.43033e-07	10.13	LMO4	stable
HBEGF	-0.465172	6.33606	-6.15407	6.42983e-09	7.55201e-07	10.0987	HBEGF	stable
RUVBL2	0.606361	8.50828	6.1535	6.44848e-09	7.55201e-07	10.096	RUVBL2	up
LDLR	-0.272098	5.44954	-6.15343	6.45075e-09	7.55201e-07	10.0956	LDLR	stable
IRF2BP2	-0.355536	8.70986	-6.1397	6.91304e-09	8.04067e-07	10.0296	IRF2BP2	stable
VAT1	0.508005	8.68272	6.13356	7.13041e-09	8.19781e-07	10.0001	VAT1	stable
TMEM121B	-0.304763	5.76139	-6.13305	7.14884e-09	8.19781e-07	9.99767	TMEM121B	stable
BICD1	0.40498	6.10668	6.13203	7.18545e-09	8.19781e-07	9.9928	BICD1	stable
BLNK	0.684174	10.3928	6.12993	7.26198e-09	8.23115e-07	9.9827	BLNK	up
SRXN1	-0.67894	7.76225	-6.12871	7.30657e-09	8.23115e-07	9.97686	SRXN1	down
MTMR4	0.393687	8.66705	6.12164	7.57164e-09	8.47645e-07	9.94288	MTMR4	stable
WSB2	0.612511	10.2525	6.11268	7.92033e-09	8.81174e-07	9.89996	WSB2	up
GYS1	0.687442	8.0096	6.10925	8.05827e-09	8.90985e-07	9.8835	GYS1	up
PRPS2	0.637244	7.6348	6.10684	8.15649e-09	8.9391e-07	9.87195	PRPS2	up
LRRC14	0.326927	7.68692	6.10616	8.18453e-09	8.9391e-07	9.86868	LRRC14	stable
RARA	-0.444996	7.04927	-6.10355	8.29259e-09	9.00223e-07	9.85617	RARA	stable
CREB3L4	0.474093	6.95245	6.09073	8.8436e-09	9.54257e-07	9.79485	CREB3L4	stable
PBX3	0.572096	8.69139	6.08817	8.958e-09	9.60812e-07	9.7826	PBX3	stable
CTPS2	0.528592	6.93695	6.08516	9.09424e-09	9.6962e-07	9.76821	CTPS2	stable
BCL11B	-0.804797	6.51715	-6.0825	9.21651e-09	9.73537e-07	9.75548	BCL11B	down
KIR3DL3	-0.469112	6.07358	-6.082	9.23968e-09	9.73537e-07	9.75309	KIR3DL3	stable
CCDC149	-0.24509	5.04149	-6.0793	9.3655e-09	9.81022e-07	9.74019	CCDC149	stable
AGBL2	0.753172	6.05199	6.07601	9.52113e-09	9.91526e-07	9.72448	AGBL2	up
FTH1P5	-0.257107	12.4893	-6.07104	9.76131e-09	1.01066e-06	9.70074	FTH1P5	stable
G0S2	-1.60852	9.20199	-6.06195	1.02161e-08	1.05167e-06	9.65733	G0S2	down
NFKBIZ	-0.677263	11.0089	-6.0557	1.05407e-08	1.07397e-06	9.62753	NFKBIZ	down
SESN2	-0.486933	7.18315	-6.05521	1.05664e-08	1.07397e-06	9.6252	SESN2	stable
FCMR	0.903251	11.7975	6.05434	1.06126e-08	1.07397e-06	9.62105	FCMR	up
SPCS1	0.222456	11.3447	6.05108	1.07869e-08	1.08318e-06	9.60553	SPCS1	stable
LOC728613	0.560179	6.09166	6.05038	1.08245e-08	1.08318e-06	9.6022	LOC728613	stable
FAM219B	0.328381	7.12503	6.04097	1.13457e-08	1.12902e-06	9.55739	FAM219B	stable
STAMBP	0.324729	6.63598	6.03741	1.15494e-08	1.14294e-06	9.54044	STAMBP	stable
MPZL3	-0.624358	7.07305	-6.03277	1.182e-08	1.1633e-06	9.51836	MPZL3	down
CCDC32	0.535695	8.98318	6.02584	1.2236e-08	1.19765e-06	9.48541	CCDC32	stable
PIM3	-0.714146	10.3444	-6.01414	1.29708e-08	1.26268e-06	9.42984	PIM3	down
POLD2	0.573133	7.67967	6.01113	1.31671e-08	1.27486e-06	9.41553	POLD2	stable
S1PR5	-0.440608	5.72221	-6.00129	1.3828e-08	1.33011e-06	9.36887	S1PR5	stable
EXOC7	0.248694	6.9296	5.99952	1.39502e-08	1.33011e-06	9.36048	EXOC7	stable
JMJD6	-0.521791	7.81653	-5.9978	1.40699e-08	1.33011e-06	9.35235	JMJD6	stable
PYCR3	0.476563	5.79894	5.99769	1.40778e-08	1.33011e-06	9.35181	PYCR3	stable
FTH1	-0.532975	11.7072	-5.99725	1.4109e-08	1.33011e-06	9.3497	FTH1	stable
RALGPS2	0.498158	8.70725	5.99235	1.4457e-08	1.35578e-06	9.32649	RALGPS2	stable
TRAPPC6B	0.659244	6.79073	5.98972	1.46471e-08	1.35796e-06	9.31405	TRAPPC6B	up
PLXNB2	-0.382882	6.15864	-5.98969	1.46489e-08	1.35796e-06	9.31393	PLXNB2	stable
NELL2	-0.959718	7.5745	-5.98889	1.47077e-08	1.35796e-06	9.31011	NELL2	down
APLF	0.286558	3.73417	5.98731	1.48239e-08	1.36167e-06	9.30262	APLF	stable
THBD	-0.752101	5.60885	-5.98573	1.49403e-08	1.36536e-06	9.29517	THBD	down
CD19	0.634065	10.2398	5.97338	1.58851e-08	1.44433e-06	9.23675	CD19	up
EHBP1	0.453662	6.4	5.97205	1.59906e-08	1.44658e-06	9.23045	EHBP1	stable
ZNF467	-0.365126	6.21417	-5.96868	1.62601e-08	1.4596e-06	9.21453	ZNF467	stable
DHTKD1	0.67147	8.13377	5.96792	1.63214e-08	1.4596e-06	9.21094	DHTKD1	up
CYB561	-0.242379	6.00319	-5.96721	1.6379e-08	1.4596e-06	9.20759	CYB561	stable
STX11	-0.61405	7.52626	-5.96367	1.66693e-08	1.47812e-06	9.19085	STX11	down
EDC3	0.334448	6.66974	5.9585	1.71024e-08	1.49896e-06	9.16642	EDC3	stable
GATA2	-0.230102	6.06808	-5.95806	1.71391e-08	1.49896e-06	9.16438	GATA2	stable
HLA-DOA	0.270142	6.79486	5.95787	1.71553e-08	1.49896e-06	9.16348	HLA-DOA	stable
HIC1	-0.314058	4.96467	-5.95515	1.73885e-08	1.51195e-06	9.15062	HIC1	stable
ORAI3	0.674011	9.05556	5.93424	1.92843e-08	1.66869e-06	9.05207	ORAI3	up
ATIC	0.539779	9.05152	5.92505	2.01806e-08	1.73786e-06	9.0088	ATIC	stable
SIRPA	-0.472487	6.38879	-5.92289	2.03969e-08	1.74808e-06	8.99865	SIRPA	stable
EFL1	0.631484	7.78497	5.92121	2.05674e-08	1.7543e-06	8.99073	EFL1	up
TIMELESS	0.380883	6.45543	5.91889	2.08035e-08	1.7653e-06	8.97985	TIMELESS	stable
FOSL1	-0.397319	5.56371	-5.91802	2.08935e-08	1.7653e-06	8.97575	FOSL1	stable
CDKN1A	-0.830242	9.65947	-5.91008	2.1728e-08	1.82719e-06	8.93845	CDKN1A	down
BBS4	0.393081	6.99629	5.90713	2.20468e-08	1.84534e-06	8.92458	BBS4	stable
PTPRE	-0.336877	7.68689	-5.90525	2.22525e-08	1.85389e-06	8.91574	PTPRE	stable
PTGES	-0.492016	6.29944	-5.90318	2.2481e-08	1.86426e-06	8.90602	PTGES	stable
BEND4	0.332704	6.54308	5.90132	2.26872e-08	1.86921e-06	8.89732	BEND4	stable
ZNF503	-0.257813	5.26598	-5.90077	2.27494e-08	1.86921e-06	8.89472	ZNF503	stable
CXCL3	-1.73756	6.42026	-5.89493	2.34134e-08	1.91498e-06	8.86733	CXCL3	down
SMIM3	-0.899693	6.74616	-5.88702	2.43433e-08	1.98199e-06	8.83025	SMIM3	down
GRK2	-0.184921	8.37574	-5.88377	2.47363e-08	2.00487e-06	8.815	GRK2	stable
PFAS	0.561395	7.17344	5.88107	2.50659e-08	2.02244e-06	8.8024	PFAS	stable
TEX261	0.248523	8.11265	5.87861	2.53719e-08	2.03795e-06	8.79085	TEX261	stable
PHLDB2	-0.368591	4.11258	-5.87438	2.59047e-08	2.07145e-06	8.77106	PHLDB2	stable
PLXDC1	-0.245377	5.31817	-5.87165	2.62554e-08	2.09016e-06	8.75827	PLXDC1	stable
MEN1	0.465144	8.57682	5.86568	2.70357e-08	2.14276e-06	8.73039	MEN1	stable
CYB561A3	0.797796	11.001	5.86269	2.74357e-08	2.156e-06	8.71641	CYB561A3	up
SNAPC3	0.342196	5.08714	5.86264	2.74436e-08	2.156e-06	8.71613	SNAPC3	stable
NSMCE1	0.840086	10.0937	5.85817	2.80519e-08	2.19418e-06	8.69526	NSMCE1	up
MRTFB	0.667609	8.02225	5.85445	2.85687e-08	2.2169e-06	8.67789	MRTFB	up
SCCPDH	0.443046	7.16348	5.8543	2.85899e-08	2.2169e-06	8.67718	SCCPDH	stable
PHF6	0.293005	7.08593	5.85281	2.87992e-08	2.2235e-06	8.67024	PHF6	stable
TRIM44	0.502111	9.32275	5.84292	3.023e-08	2.32395e-06	8.62409	TRIM44	stable
ACADM	0.937619	8.69715	5.83104	3.20421e-08	2.45272e-06	8.56869	ACADM	up
ID2	-1.04058	8.2648	-5.82606	3.28311e-08	2.49338e-06	8.54554	ID2	down
P2RY2	-0.357374	5.37947	-5.82594	3.28516e-08	2.49338e-06	8.54495	P2RY2	stable
KIR2DS2	-0.561367	6.01868	-5.82303	3.33228e-08	2.51848e-06	8.53139	KIR2DS2	stable
CDK19	0.319334	6.50364	5.8191	3.39684e-08	2.55648e-06	8.51313	CDK19	stable
CD244	-0.316675	5.62712	-5.80986	3.55371e-08	2.66335e-06	8.47018	CD244	stable
AHCYL1	0.356545	7.13045	5.80446	3.64878e-08	2.7232e-06	8.44506	AHCYL1	stable
CFAP298	0.299594	5.89834	5.80319	3.67145e-08	2.72348e-06	8.43916	CFAP298	stable
POLB	-0.449851	5.92108	-5.80274	3.67956e-08	2.72348e-06	8.43707	POLB	stable
FCRLB	0.660656	6.86735	5.80009	3.72735e-08	2.7475e-06	8.42479	FCRLB	up
ELL	-0.383286	6.82818	-5.79889	3.74934e-08	2.75238e-06	8.41919	ELL	stable
GLO1	0.494051	11.8592	5.7978	3.76916e-08	2.75564e-06	8.41417	GLO1	stable
KIR2DS1	-0.354737	6.10854	-5.79474	3.82592e-08	2.77104e-06	8.39995	KIR2DS1	stable
LOC100505549	0.803293	6.20596	5.79456	3.82931e-08	2.77104e-06	8.39911	LOC100505549	up
ATRX	0.458397	8.21998	5.7935	3.84919e-08	2.77104e-06	8.39418	ATRX	stable
RAD50	0.502401	6.16629	5.79334	3.85211e-08	2.77104e-06	8.39346	RAD50	stable
HEATR5B	0.596912	8.8949	5.78936	3.92754e-08	2.814e-06	8.37501	HEATR5B	up
SLC9B2	0.478109	6.74563	5.7868	3.97698e-08	2.83808e-06	8.36311	SLC9B2	stable
SMARCD3	-0.284165	5.78649	-5.78538	4.00446e-08	2.84635e-06	8.35656	SMARCD3	stable
KMO	0.819262	7.4249	5.78241	4.06291e-08	2.87647e-06	8.34278	KMO	up
NRIP1	-1.28921	8.11874	-5.77955	4.11985e-08	2.90531e-06	8.32954	NRIP1	down
RIN2	-0.510829	5.23411	-5.77835	4.14404e-08	2.9109e-06	8.32397	RIN2	stable
FLVCR2	-0.252425	5.86272	-5.77734	4.1644e-08	2.91378e-06	8.3193	FLVCR2	stable
TMEM19	0.502934	6.95733	5.77118	4.29119e-08	2.99081e-06	8.29078	TMEM19	stable
ZMYND11	0.484742	7.87642	5.76847	4.34825e-08	3.01883e-06	8.27821	ZMYND11	stable
TTC27	0.324696	6.92344	5.76713	4.37658e-08	3.02677e-06	8.27203	TTC27	stable
ERCC1	0.492002	8.43788	5.76099	4.50925e-08	3.10096e-06	8.24363	ERCC1	stable
SPATA6	-0.138396	3.88402	-5.76057	4.51848e-08	3.10096e-06	8.24168	SPATA6	stable
NAPSB	1.03895	10.1575	5.75407	4.66331e-08	3.17253e-06	8.21167	NAPSB	up
DNAAF5	0.480549	7.91987	5.75337	4.67931e-08	3.17253e-06	8.20842	DNAAF5	stable
ABCA6	1.03057	8.08437	5.75283	4.69161e-08	3.17253e-06	8.20592	ABCA6	up
CSK	0.565277	10.7366	5.75274	4.69361e-08	3.17253e-06	8.20551	CSK	stable
FBP1	-0.699275	7.15702	-5.74738	4.81735e-08	3.24392e-06	8.18076	FBP1	down
CRTAM	-0.656402	4.62384	-5.74347	4.9097e-08	3.29373e-06	8.1627	CRTAM	down
CCL4	-1.13877	9.13636	-5.73439	5.13074e-08	3.42145e-06	8.12083	CCL4	down
EHD3	0.479826	6.42863	5.73382	5.1449e-08	3.42145e-06	8.1182	EHD3	stable
UBA5	0.236801	7.96104	5.73332	5.15739e-08	3.42145e-06	8.1159	UBA5	stable
KIR2DL1	-0.378211	6.09636	-5.72956	5.25212e-08	3.47144e-06	8.09859	KIR2DL1	stable
BBS1	0.209797	6.14898	5.72678	5.32343e-08	3.50564e-06	8.08577	BBS1	stable
RNASEH1-AS1	0.567968	5.39974	5.72315	5.41766e-08	3.55462e-06	8.06908	RNASEH1-AS1	stable
DZIP3	0.413949	5.86179	5.7224	5.43753e-08	3.55463e-06	8.0656	DZIP3	stable
EFHD2	-0.567422	8.82652	-5.71758	5.56588e-08	3.62531e-06	8.04341	EFHD2	stable
CST3	-0.531889	6.24082	-5.71414	5.65926e-08	3.67278e-06	8.02759	CST3	stable
HGD	-0.210863	4.91303	-5.71114	5.74174e-08	3.70484e-06	8.01384	HGD	stable
WWC3	0.477206	8.74248	5.71085	5.75003e-08	3.70484e-06	8.01246	WWC3	stable
CARMIL1	0.653294	6.72652	5.70913	5.79805e-08	3.71313e-06	8.00456	CARMIL1	up
RXYLT1	0.379355	6.52507	5.7089	5.80435e-08	3.71313e-06	8.00352	RXYLT1	stable
KIR2DS5	-0.405321	6.8396	-5.70591	5.88893e-08	3.75383e-06	7.98977	KIR2DS5	stable
ASGR2	-0.517077	6.93238	-5.70367	5.95311e-08	3.78128e-06	7.97946	ASGR2	stable
C1orf54	-0.380626	6.66397	-5.69912	6.08527e-08	3.83976e-06	7.95859	C1orf54	stable
ZNF664	0.43437	9.40351	5.69903	6.08805e-08	3.83976e-06	7.95816	ZNF664	stable
STAP1	0.620439	9.99106	5.69727	6.13973e-08	3.85696e-06	7.95012	STAP1	up
HINT2	0.468161	9.05464	5.69665	6.15838e-08	3.85696e-06	7.94723	HINT2	stable
GOLM1	-0.477188	5.03391	-5.69265	6.27839e-08	3.91841e-06	7.92889	GOLM1	stable
DENND3	-0.525145	6.29331	-5.69155	6.31161e-08	3.92547e-06	7.92387	DENND3	stable
FBLN7	-0.339868	5.73106	-5.68316	6.57255e-08	4.07297e-06	7.88536	FBLN7	stable
C11orf24	0.535545	7.68185	5.68247	6.59424e-08	4.07297e-06	7.88223	C11orf24	stable
HNMT	-0.288111	4.24858	-5.67778	6.74511e-08	4.15184e-06	7.86072	HNMT	stable
CLCN4	0.336122	5.57613	5.66891	7.03953e-08	4.31822e-06	7.82011	CLCN4	stable
ACTL6A	0.595105	5.52848	5.6654	7.15941e-08	4.37677e-06	7.80406	ACTL6A	up
LRRC8C	-0.542418	7.50927	-5.66096	7.31411e-08	4.45613e-06	7.78374	LRRC8C	stable
SLC35B3	0.5169	6.67424	5.65361	7.57699e-08	4.60065e-06	7.75018	SLC35B3	stable
RARA-AS1	-0.460277	6.9506	-5.65216	7.63e-08	4.61718e-06	7.74356	RARA-AS1	stable
MRPL40	0.474649	8.49444	5.64631	7.84752e-08	4.73282e-06	7.71684	MRPL40	stable
TNFSF14	-0.413798	5.8296	-5.64539	7.88219e-08	4.73778e-06	7.71265	TNFSF14	stable
PPIP5K1	0.387732	6.69245	5.64452	7.91525e-08	4.74174e-06	7.70868	PPIP5K1	stable
LGALS3	-0.834974	9.59225	-5.64302	7.97258e-08	4.76016e-06	7.70182	LGALS3	down
PARP1	0.519789	9.07238	5.63666	8.21972e-08	4.89141e-06	7.67281	PARP1	stable
FNIP2	-0.733636	5.92956	-5.63572	8.25665e-08	4.89712e-06	7.66855	FNIP2	down
ACOT13	0.667358	6.66331	5.63439	8.30951e-08	4.91221e-06	7.66248	ACOT13	up
RADX	-0.253148	3.93815	-5.63088	8.45075e-08	4.97332e-06	7.64647	RADX	stable
ERN1	-0.336431	7.22391	-5.63044	8.46842e-08	4.97332e-06	7.64448	ERN1	stable
TCL1A	1.27517	10.166	5.62372	8.74582e-08	5.11945e-06	7.61386	TCL1A	up
SVIL	-0.322799	5.01971	-5.62059	8.87798e-08	5.1682e-06	7.5996	SVIL	stable
IFT57	0.516465	8.58139	5.62038	8.88682e-08	5.1682e-06	7.59866	IFT57	stable
GPX3	-0.346042	5.08997	-5.61965	8.91786e-08	5.16947e-06	7.59535	GPX3	stable
CD4	-0.294339	5.76841	-5.61864	8.96103e-08	5.17774e-06	7.59076	CD4	stable
VSIG10	0.35296	5.56728	5.6146	9.13614e-08	5.26195e-06	7.57237	VSIG10	stable
SUMF2	0.399851	9.05742	5.61178	9.26012e-08	5.30444e-06	7.55956	SUMF2	stable
SLC31A2	-0.851965	6.58947	-5.61158	9.26914e-08	5.30444e-06	7.55864	SLC31A2	down
MIAT	-0.288251	6.23298	-5.60893	9.3873e-08	5.35231e-06	7.5466	MIAT	stable
TRIM27	0.418726	7.68241	5.60837	9.41256e-08	5.35231e-06	7.54405	TRIM27	stable
CHST7	-0.678025	6.18139	-5.60548	9.54357e-08	5.40963e-06	7.53092	CHST7	down
COG8	0.258858	6.94291	5.60333	9.64228e-08	5.44834e-06	7.52114	COG8	stable
FAM110A	-0.443802	6.62444	-5.60208	9.6999e-08	5.45528e-06	7.51548	FAM110A	stable
MYO9A	0.335333	6.81318	5.60122	9.74009e-08	5.45528e-06	7.51156	MYO9A	stable
SLC48A1	0.318247	6.43658	5.60109	9.74592e-08	5.45528e-06	7.51099	SLC48A1	stable
TBC1D8	-0.683711	6.58212	-5.59587	9.99232e-08	5.57578e-06	7.48727	TBC1D8	down
BCL2A1	-1.12994	9.86338	-5.5909	1.02323e-07	5.66172e-06	7.46472	BCL2A1	down
TREM1	-1.17916	8.60722	-5.5908	1.0237e-07	5.66172e-06	7.46429	TREM1	down
SOCS3	-0.464273	6.25891	-5.59071	1.02412e-07	5.66172e-06	7.4639	SOCS3	stable
TMEM158	-0.757825	6.09675	-5.58977	1.02876e-07	5.66989e-06	7.4596	TMEM158	down
ECI1	0.614333	7.97013	5.58813	1.03685e-07	5.69694e-06	7.45216	ECI1	up
NRIP3	-0.509057	5.72788	-5.58643	1.04526e-07	5.72557e-06	7.44449	NRIP3	stable
MINDY2	0.303322	5.48983	5.57766	1.08992e-07	5.94923e-06	7.40475	MINDY2	stable
MRPS16	0.276815	7.20361	5.57689	1.09394e-07	5.94923e-06	7.40125	MRPS16	stable
AK2	0.401438	6.95722	5.57648	1.09605e-07	5.94923e-06	7.39942	AK2	stable
IFFO2	-0.576714	7.17	-5.57545	1.10147e-07	5.96059e-06	7.39474	IFFO2	stable
PCMTD1	0.493325	7.2564	5.57416	1.10825e-07	5.97919e-06	7.38891	PCMTD1	stable
NARS2	0.445975	7.42967	5.56984	1.13131e-07	6.08529e-06	7.36935	NARS2	stable
CDC7	0.635184	5.6743	5.56595	1.15245e-07	6.18042e-06	7.35177	CDC7	up
ALDH6A1	0.562112	6.17258	5.56478	1.15888e-07	6.1964e-06	7.34648	ALDH6A1	stable
PIGG	0.169961	6.16815	5.56294	1.16908e-07	6.22946e-06	7.33816	PIGG	stable
PARN	0.417477	8.93815	5.56241	1.17202e-07	6.22946e-06	7.33577	PARN	stable
SPIB	0.781264	8.40285	5.5607	1.18163e-07	6.26197e-06	7.32801	SPIB	up
CD7	-0.641394	6.44689	-5.55984	1.18649e-07	6.26917e-06	7.32412	CD7	down
ZNF252P	0.221963	6.41748	5.55212	1.23083e-07	6.47563e-06	7.28928	ZNF252P	stable
ITPRIP	-0.548811	7.68662	-5.55179	1.2328e-07	6.47563e-06	7.28776	ITPRIP	stable
TMEM14C	0.862263	8.06801	5.55108	1.23692e-07	6.4783e-06	7.28459	TMEM14C	up
ZNF559	0.946919	8.34927	5.54885	1.2501e-07	6.52823e-06	7.27452	ZNF559	up
CEBPB	-0.75167	11.6314	-5.546	1.26717e-07	6.59811e-06	7.26165	CEBPB	down
ZNF638	0.456647	9.40536	5.54477	1.27457e-07	6.61743e-06	7.25612	ZNF638	stable
FGD6	-0.19312	4.01338	-5.54365	1.28142e-07	6.63377e-06	7.25103	FGD6	stable
CPNE1	0.531235	8.63649	5.53993	1.30423e-07	6.73237e-06	7.23428	CPNE1	stable
UBE2D2	0.368984	9.40371	5.53629	1.32698e-07	6.83015e-06	7.21785	UBE2D2	stable
IL1A	-0.400951	4.68954	-5.53556	1.33155e-07	6.83404e-06	7.21459	IL1A	stable
TFB1M	0.376473	6.49576	5.53459	1.33774e-07	6.84618e-06	7.21019	TFB1M	stable
BRI3	-0.30997	8.31328	-5.53218	1.35311e-07	6.90512e-06	7.19934	BRI3	stable
CDCA7L	0.466349	10.2278	5.53031	1.36514e-07	6.94671e-06	7.19093	CDCA7L	stable
GZMM	-0.730637	6.71934	-5.52418	1.40544e-07	7.1315e-06	7.16332	GZMM	down
CDIPT	0.427746	10.6334	5.52103	1.42655e-07	7.21816e-06	7.14916	CDIPT	stable
RUNX3	-0.342681	9.1687	-5.51845	1.4441e-07	7.28639e-06	7.13755	RUNX3	stable
CTNNA1	0.360042	7.85699	5.5172	1.45268e-07	7.3091e-06	7.13193	CTNNA1	stable
NSMCE4A	0.384107	7.35127	5.51657	1.45704e-07	7.31049e-06	7.12909	NSMCE4A	stable
TNFAIP8	0.40744	9.84706	5.5144	1.47206e-07	7.34642e-06	7.11935	TNFAIP8	stable
IL6	-0.898777	5.6153	-5.51415	1.47382e-07	7.34642e-06	7.11822	IL6	down
C2orf68	0.429147	6.77167	5.51376	1.4765e-07	7.34642e-06	7.11649	C2orf68	stable
ZMYM4	0.249854	7.5298	5.5121	1.48817e-07	7.36658e-06	7.10901	ZMYM4	stable
GPR65	-0.803247	8.74748	-5.51164	1.49138e-07	7.36658e-06	7.10697	GPR65	down
CACNA1I	-0.177097	5.77309	-5.51143	1.49289e-07	7.36658e-06	7.10601	CACNA1I	stable
BRI3BP	1.03272	7.53662	5.5094	1.50727e-07	7.40594e-06	7.09691	BRI3BP	up
COPZ1	0.450922	8.97311	5.50914	1.50914e-07	7.40594e-06	7.09573	COPZ1	stable
ELP4	0.514226	7.00238	5.50808	1.51674e-07	7.42291e-06	7.09096	ELP4	stable
RPA2	0.363314	9.33901	5.50718	1.52324e-07	7.43441e-06	7.0869	RPA2	stable
LGALS2	-0.974951	6.63444	-5.50493	1.53949e-07	7.49332e-06	7.07683	LGALS2	down
PRNP	-0.509625	9.05497	-5.50373	1.54826e-07	7.51557e-06	7.07144	PRNP	stable
AVEN	0.467251	7.20589	5.50305	1.55327e-07	7.51951e-06	7.06837	AVEN	stable
CFD	-1.05614	7.36503	-5.5002	1.57431e-07	7.6008e-06	7.0556	CFD	down
HAPLN3	-0.281505	6.96728	-5.499	1.58328e-07	7.62356e-06	7.05021	HAPLN3	stable
CEBPA	-0.515412	7.41808	-5.49421	1.61957e-07	7.77457e-06	7.0287	CEBPA	stable
ADAM9	-0.745726	6.12013	-5.49304	1.62853e-07	7.77457e-06	7.02346	ADAM9	down
SBF2-AS1	0.462465	5.57457	5.49273	1.6309e-07	7.77457e-06	7.02208	SBF2-AS1	stable
CAMK4	-0.714515	5.4998	-5.49259	1.632e-07	7.77457e-06	7.02144	CAMK4	down
PHTF1	0.398263	6.47252	5.49181	1.63801e-07	7.78252e-06	7.01795	PHTF1	stable
TPST2	0.704907	8.74815	5.48532	1.689e-07	8.00356e-06	6.98886	TPST2	up
CDK4	0.54116	8.20576	5.47934	1.7373e-07	8.2107e-06	6.9621	CDK4	stable
SND1	0.364205	9.47629	5.47775	1.75039e-07	8.23329e-06	6.95497	SND1	stable
ECHS1	0.615205	9.70596	5.47764	1.75128e-07	8.23329e-06	6.9545	ECHS1	up
ZNF514	0.538147	5.41834	5.47432	1.77888e-07	8.34118e-06	6.93965	ZNF514	stable
CD27	0.82006	9.91179	5.47218	1.79691e-07	8.40374e-06	6.93008	CD27	up
OTULINL	-0.361312	5.04212	-5.47079	1.80876e-07	8.4371e-06	6.92385	OTULINL	stable
HIF1AN	0.315519	6.60062	5.46934	1.82112e-07	8.47269e-06	6.91738	HIF1AN	stable
STX7	0.647315	7.28763	5.46796	1.83303e-07	8.49585e-06	6.9112	STX7	up
LARP4B	0.253207	6.12342	5.46766	1.83558e-07	8.49585e-06	6.90988	LARP4B	stable
RACGAP1	0.71706	6.14563	5.46487	1.85988e-07	8.58611e-06	6.8974	RACGAP1	up
PHEX	0.85423	6.90652	5.4631	1.87546e-07	8.63578e-06	6.88948	PHEX	up
SEC62	0.360773	9.89051	5.46117	1.89254e-07	8.6921e-06	6.88088	SEC62	stable
TCF19	0.48064	6.83675	5.45801	1.92093e-07	8.79991e-06	6.86675	TCF19	stable
CNOT1	0.309772	9.55675	5.45712	1.92897e-07	8.81422e-06	6.86279	CNOT1	stable
FAHD2A	0.249214	6.93237	5.45268	1.96972e-07	8.97751e-06	6.84295	FAHD2A	stable
PMP22	-0.360281	4.39	-5.4519	1.97693e-07	8.98752e-06	6.83949	PMP22	stable
LACTB	-0.466165	8.76609	-5.45009	1.99378e-07	9.04115e-06	6.83143	LACTB	stable
TBC1D22A	0.478415	8.4721	5.44448	2.04707e-07	9.25936e-06	6.80641	TBC1D22A	stable
NCAPD2	0.514744	6.52146	5.4433	2.05842e-07	9.28726e-06	6.80116	NCAPD2	stable
S1PR3	-0.259058	5.59199	-5.44202	2.07084e-07	9.30651e-06	6.79546	S1PR3	stable
PTGER2	-0.799532	6.84801	-5.44179	2.07308e-07	9.30651e-06	6.79443	PTGER2	down
ALDH5A1	0.586028	6.93318	5.43937	2.09674e-07	9.38922e-06	6.78366	ALDH5A1	up
PRKCQ	-0.637161	7.02149	-5.43773	2.11302e-07	9.41799e-06	6.77633	PRKCQ	down
PDZD11	0.419053	8.10709	5.43766	2.11368e-07	9.41799e-06	6.77603	PDZD11	stable
LILRA5	-0.410676	5.4203	-5.43085	2.18232e-07	9.69968e-06	6.74571	LILRA5	stable
SPRY1	-0.278772	5.68864	-5.42869	2.20459e-07	9.7744e-06	6.73608	SPRY1	stable
BTK	0.669932	8.75762	5.42774	2.21442e-07	9.79374e-06	6.73186	BTK	up
TTC31	0.451814	8.61046	5.42616	2.23081e-07	9.84196e-06	6.72486	TTC31	stable
ALCAM	0.463177	7.79334	5.4238	2.25565e-07	9.92709e-06	6.71436	ALCAM	stable
POLR3GL	0.644819	9.24172	5.42325	2.26147e-07	9.92828e-06	6.71192	POLR3GL	up
PNOC	0.621389	10.2028	5.42258	2.26862e-07	9.93532e-06	6.70893	PNOC	up
TRAPPC8	0.296054	10.2311	5.42028	2.29319e-07	9.98634e-06	6.6987	TRAPPC8	stable
SCRN2	0.350748	6.76533	5.42008	2.29532e-07	9.98634e-06	6.69783	SCRN2	stable
COQ5	0.495468	8.07623	5.41992	2.29699e-07	9.98634e-06	6.69713	COQ5	stable
METTL15	0.332297	5.56735	5.4187	2.31017e-07	1.00099e-05	6.69171	METTL15	stable
IFT74	0.274394	4.25583	5.41828	2.31479e-07	1.00099e-05	6.68982	IFT74	stable
NUDT11	-0.388247	5.56861	-5.41787	2.31918e-07	1.00099e-05	6.68802	NUDT11	stable
LMTK2	-0.27258	5.91448	-5.41717	2.32679e-07	1.00186e-05	6.68491	LMTK2	stable
PCK2	0.493063	7.67464	5.41274	2.37558e-07	1.02042e-05	6.66523	PCK2	stable
PHKB	0.509569	6.50579	5.40804	2.42837e-07	1.0406e-05	6.64438	PHKB	stable
TMEM260	0.540418	7.48974	5.40569	2.45529e-07	1.04962e-05	6.63392	TMEM260	stable
OGDH	0.587491	7.48364	5.4043	2.47122e-07	1.05392e-05	6.62779	OGDH	up
NUBPL	0.372091	4.86166	5.39979	2.52398e-07	1.07386e-05	6.60776	NUBPL	stable
SETBP1	0.554072	9.0456	5.39815	2.54332e-07	1.07952e-05	6.60052	SETBP1	stable
MAP2	0.831217	6.48411	5.39727	2.55387e-07	1.08144e-05	6.59659	MAP2	up
TOGARAM2	-0.330725	5.74139	-5.39656	2.56236e-07	1.08248e-05	6.59344	TOGARAM2	stable
CDIP1	0.380586	7.53798	5.3952	2.57866e-07	1.0868e-05	6.58743	CDIP1	stable
CISD1	0.524205	7.61576	5.39194	2.61824e-07	1.09917e-05	6.57299	CISD1	stable
ME2	0.568804	7.93945	5.39177	2.62028e-07	1.09917e-05	6.57225	ME2	stable
PLAU	-0.823345	5.7452	-5.3908	2.63216e-07	1.10157e-05	6.56796	PLAU	down
RIT1	-0.452388	6.74823	-5.39005	2.64142e-07	1.10287e-05	6.56463	RIT1	stable
OIP5-AS1	0.51845	8.81124	5.38715	2.67744e-07	1.11531e-05	6.55178	OIP5-AS1	stable
PPP3CB	0.4584	8.07768	5.38499	2.70448e-07	1.12396e-05	6.54226	PPP3CB	stable
DROSHA	0.505937	8.37656	5.38333	2.72557e-07	1.1301e-05	6.53489	DROSHA	stable
MAL	-0.88203	7.20967	-5.38109	2.75412e-07	1.1393e-05	6.52501	MAL	down
FAM149B1	0.229078	4.91464	5.3775	2.80071e-07	1.15325e-05	6.5091	FAM149B1	stable
LOC100506476	0.412725	6.16934	5.3775	2.80072e-07	1.15325e-05	6.5091	LOC100506476	stable
BMP2K	0.431204	5.86284	5.3765	2.81381e-07	1.15497e-05	6.50468	BMP2K	stable
RBP7	-0.967393	6.59503	-5.37619	2.81779e-07	1.15497e-05	6.50334	RBP7	down
HS2ST1	0.415041	6.15671	5.37443	2.84102e-07	1.16183e-05	6.49556	HS2ST1	stable
OLFM1	-0.201415	5.2872	-5.37384	2.8489e-07	1.1624e-05	6.49293	OLFM1	stable
WDR34	0.557128	7.24132	5.36952	2.90679e-07	1.18289e-05	6.47386	WDR34	stable
FRYL	0.329538	8.99901	5.36911	2.91232e-07	1.18289e-05	6.47205	FRYL	stable
ARRB1	-0.392187	6.0569	-5.36626	2.95126e-07	1.19451e-05	6.45946	ARRB1	stable
XYLT1	0.392747	6.57613	5.36559	2.96052e-07	1.19451e-05	6.45649	XYLT1	stable
CD3E	-0.582267	7.55079	-5.36556	2.96094e-07	1.19451e-05	6.45636	CD3E	stable
KATNAL1	0.37959	5.50781	5.36279	2.99933e-07	1.20687e-05	6.44415	KATNAL1	stable
NME7	0.500747	6.79477	5.36238	3.00504e-07	1.20687e-05	6.44234	NME7	stable
GABARAPL1	-0.723697	7.41825	-5.36094	3.02527e-07	1.21228e-05	6.43598	GABARAPL1	down
TSPAN4	-0.277064	5.80758	-5.35991	3.0397e-07	1.21534e-05	6.43147	TSPAN4	stable
ANTXR2	0.420257	6.66137	5.35833	3.06222e-07	1.22162e-05	6.42447	ANTXR2	stable
JAZF1	0.467011	9.64281	5.3506	3.17423e-07	1.26349e-05	6.39042	JAZF1	stable
HADHB	0.331537	10.1199	5.34818	3.21015e-07	1.27495e-05	6.37975	HADHB	stable
LRRK1	0.514654	7.6747	5.3468	3.23084e-07	1.28033e-05	6.37366	LRRK1	stable
CAD	0.455484	7.73755	5.3457	3.24732e-07	1.28317e-05	6.36884	CAD	stable
CD72	0.91164	8.21583	5.34537	3.25234e-07	1.28317e-05	6.36738	CD72	up
FBH1	0.505198	8.61079	5.34488	3.25974e-07	1.28326e-05	6.36522	FBH1	stable
CDK14	0.372573	8.6047	5.34276	3.29195e-07	1.2931e-05	6.3559	CDK14	stable
POU2F2	0.475815	8.08816	5.33862	3.35592e-07	1.31534e-05	6.33766	POU2F2	stable
RPH3A	-0.29774	5.60159	-5.33696	3.38183e-07	1.32094e-05	6.33037	RPH3A	stable
KATNBL1	0.453201	5.79519	5.33676	3.38494e-07	1.32094e-05	6.3295	KATNBL1	stable
CPD	-0.524644	6.37515	-5.33071	3.48125e-07	1.35557e-05	6.30291	CPD	stable
SMARCAL1	0.562521	6.80848	5.32909	3.50751e-07	1.36046e-05	6.29579	SMARCAL1	stable
KPNB1	0.380321	8.62467	5.329	3.509e-07	1.36046e-05	6.29538	KPNB1	stable
KIR2DL3	-0.390928	5.97623	-5.32274	3.61231e-07	1.39749e-05	6.26789	KIR2DL3	stable
CYB5R3	0.321725	11.1891	5.31843	3.68504e-07	1.41957e-05	6.249	CYB5R3	stable
YIF1A	0.560395	8.06795	5.31842	3.68523e-07	1.41957e-05	6.24895	YIF1A	stable
CLCF1	-0.312081	6.91894	-5.31621	3.72322e-07	1.42925e-05	6.23923	CLCF1	stable
MATK	-0.47903	6.65483	-5.31603	3.72634e-07	1.42925e-05	6.23843	MATK	stable
CXCL16	-0.744454	9.03616	-5.31299	3.77908e-07	1.44639e-05	6.22512	CXCL16	down
RMI1	0.477798	6.41219	5.31166	3.8024e-07	1.45221e-05	6.21929	RMI1	stable
AHCY	0.526204	8.66662	5.30912	3.84737e-07	1.46626e-05	6.20815	AHCY	stable
ATP2B4	0.481856	6.83183	5.30692	3.88665e-07	1.47808e-05	6.19852	ATP2B4	stable
FAM114A2	0.374929	6.58089	5.30368	3.9453e-07	1.49721e-05	6.18433	FAM114A2	stable
IFT80	0.405665	5.40136	5.30288	3.95982e-07	1.49841e-05	6.18085	IFT80	stable
FASTKD1	0.588532	8.15219	5.30234	3.96978e-07	1.49841e-05	6.17847	FASTKD1	up
SFXN2	0.286902	6.10513	5.30213	3.97358e-07	1.49841e-05	6.17756	SFXN2	stable
RNF170	0.6397	5.85523	5.3005	4.00378e-07	1.50663e-05	6.17039	RNF170	up
MRPS27	0.32346	9.47013	5.2981	4.04832e-07	1.5202e-05	6.15991	MRPS27	stable
HSD17B4	0.724067	9.23464	5.2936	4.13336e-07	1.54889e-05	6.14021	HSD17B4	up
OSM	-0.564975	6.43129	-5.29273	4.15001e-07	1.55188e-05	6.1364	OSM	stable
MAGED2	0.420346	8.2747	5.29169	4.1699e-07	1.55607e-05	6.13187	MAGED2	stable
NTPCR	0.343757	7.25249	5.28714	4.25848e-07	1.58582e-05	6.11196	NTPCR	stable
MAFF	-0.777211	8.56811	-5.2862	4.27687e-07	1.58936e-05	6.10788	MAFF	down
RASGRF2	-0.515435	6.01636	-5.28532	4.29429e-07	1.59253e-05	6.10403	RASGRF2	stable
MGAT4A	-0.599502	5.52289	-5.2843	4.31447e-07	1.59671e-05	6.09959	MGAT4A	down
IARS2	0.507454	9.05113	5.2828	4.34446e-07	1.60169e-05	6.09302	IARS2	stable
CYBC1	0.932702	8.25589	5.28273	4.34582e-07	1.60169e-05	6.09273	CYBC1	up
DAAM1	0.316023	6.09871	5.2815	4.3706e-07	1.60752e-05	6.08734	DAAM1	stable
RELT	-0.346411	7.74715	-5.27991	4.40285e-07	1.61606e-05	6.08038	RELT	stable
AQP9	-1.10691	7.90192	-5.27649	4.47263e-07	1.63832e-05	6.06548	AQP9	down
THTPA	0.473614	6.84629	5.27527	4.49785e-07	1.64419e-05	6.06016	THTPA	stable
MSH2	0.751393	6.49768	5.2739	4.52644e-07	1.65127e-05	6.05415	MSH2	up
APPL1	0.608426	7.78917	5.27098	4.58761e-07	1.67011e-05	6.04144	APPL1	up
PTPN22	0.333261	6.6351	5.27055	4.59672e-07	1.67011e-05	6.03956	PTPN22	stable
DNAAF1	-0.243055	5.91513	-5.2694	4.62122e-07	1.67561e-05	6.03453	DNAAF1	stable
TLR2	-0.654788	8.1357	-5.2683	4.64461e-07	1.68069e-05	6.02974	TLR2	down
HPS5	0.384468	7.37609	5.2672	4.66811e-07	1.68579e-05	6.02496	HPS5	stable
FAM117A	0.564628	10.6875	5.26553	4.70418e-07	1.69427e-05	6.01767	FAM117A	stable
EDAR	-0.246995	5.80272	-5.26524	4.71051e-07	1.69427e-05	6.0164	EDAR	stable
ELOVL4	-0.172047	3.92099	-5.26345	4.74934e-07	1.70232e-05	6.00862	ELOVL4	stable
RNASEH2A	0.640981	6.57192	5.26334	4.75189e-07	1.70232e-05	6.00812	RNASEH2A	up
ARHGEF9	0.461041	6.74709	5.26096	4.80415e-07	1.71429e-05	5.99776	ARHGEF9	stable
RMND5B	0.493512	6.66854	5.26094	4.80446e-07	1.71429e-05	5.9977	RMND5B	stable
TNFRSF21	-0.880954	5.56093	-5.2577	4.8766e-07	1.73657e-05	5.98358	TNFRSF21	down
MAVS	0.378951	6.64457	5.25573	4.92108e-07	1.74893e-05	5.97498	MAVS	stable
MBNL3	0.513557	7.44521	5.25401	4.96013e-07	1.75771e-05	5.9675	MBNL3	stable
EIF4G3	0.376176	7.19007	5.25378	4.96539e-07	1.75771e-05	5.96649	EIF4G3	stable
HDHD2	1.23638	8.49238	5.25191	5.00821e-07	1.76937e-05	5.95836	HDHD2	up
LYRM7	0.485328	6.11313	5.24961	5.06128e-07	1.78347e-05	5.94838	LYRM7	stable
ACD	0.488074	8.37795	5.24932	5.06803e-07	1.78347e-05	5.94712	ACD	stable
CCT7	0.40576	9.55351	5.24845	5.08825e-07	1.78707e-05	5.94335	CCT7	stable
CLOCK	0.297659	6.86725	5.24516	5.16572e-07	1.81073e-05	5.92904	CLOCK	stable
METTL4	0.527514	6.48556	5.24322	5.21193e-07	1.82336e-05	5.9206	METTL4	stable
NAMPT	-0.792263	9.38009	-5.24057	5.27569e-07	1.84207e-05	5.90909	NAMPT	down
MBD4	0.388711	9.08886	5.23931	5.30628e-07	1.84239e-05	5.90362	MBD4	stable
PRAG1	0.663705	9.51755	5.23893	5.31559e-07	1.84239e-05	5.90196	PRAG1	up
WASF1	0.634726	6.31974	5.23887	5.31713e-07	1.84239e-05	5.90168	WASF1	up
OPN3	0.658989	7.81652	5.23884	5.31776e-07	1.84239e-05	5.90157	OPN3	up
RAB33A	-0.527914	5.08424	-5.23692	5.36485e-07	1.85512e-05	5.89322	RAB33A	stable
ZCCHC24	-0.359389	6.17728	-5.23605	5.38633e-07	1.85896e-05	5.88944	ZCCHC24	stable
ATG2A	-0.542772	9.62252	-5.23491	5.41438e-07	1.86385e-05	5.88452	ATG2A	stable
LINC01943	-0.330265	4.69609	-5.23435	5.42844e-07	1.86385e-05	5.88207	LINC01943	stable
CXCL1	-1.03092	6.42927	-5.23422	5.43171e-07	1.86385e-05	5.88149	CXCL1	down
MYCL	-0.236161	5.34066	-5.23369	5.44477e-07	1.86475e-05	5.87922	MYCL	stable
MAPKAP1	0.547861	6.86919	5.23219	5.48237e-07	1.87405e-05	5.8727	MAPKAP1	stable
CIPC	0.478068	7.03258	5.23122	5.50687e-07	1.87884e-05	5.86848	CIPC	stable
ARMC1	0.352278	8.65583	5.22969	5.54555e-07	1.88844e-05	5.86186	ARMC1	stable
GATB	0.329054	6.14252	5.2285	5.57571e-07	1.8932e-05	5.85672	GATB	stable
LRRN1	0.732084	4.95993	5.22831	5.58068e-07	1.8932e-05	5.85588	LRRN1	up
RMDN1	0.312538	6.49225	5.22761	5.59855e-07	1.89568e-05	5.85285	RMDN1	stable
MDH1	0.255954	10.9637	5.227	5.6143e-07	1.89742e-05	5.85019	MDH1	stable
MEA1	0.512425	8.99636	5.22628	5.63289e-07	1.89805e-05	5.84706	MEA1	stable
DPAGT1	0.735365	6.80762	5.2261	5.63736e-07	1.89805e-05	5.84631	DPAGT1	up
SIT1	0.351784	8.78854	5.22336	5.70864e-07	1.91705e-05	5.83441	SIT1	stable
CLK2	0.265281	9.80781	5.22311	5.7152e-07	1.91705e-05	5.83333	CLK2	stable
DNAJC13	0.480184	8.24232	5.22224	5.73787e-07	1.92106e-05	5.82958	DNAJC13	stable
SAE1	0.215282	6.30805	5.2187	5.83168e-07	1.94766e-05	5.81423	SAE1	stable
DUSP18	0.288412	8.08417	5.21828	5.84292e-07	1.94766e-05	5.8124	DUSP18	stable
ANAPC16	0.599278	9.87351	5.21802	5.84994e-07	1.94766e-05	5.81127	ANAPC16	up
GANC	0.298764	5.92234	5.21382	5.96339e-07	1.98175e-05	5.79308	GANC	stable
CDC42EP4	-0.222297	6.07731	-5.21276	5.99231e-07	1.98767e-05	5.7885	CDC42EP4	stable
KANSL1L	0.321793	4.52934	5.21066	6.04992e-07	2.00307e-05	5.77945	KANSL1L	stable
CCDC88A	0.514054	7.50338	5.20784	6.12844e-07	2.02533e-05	5.76724	CCDC88A	stable
PREPL	0.421479	5.33026	5.20711	6.14903e-07	2.02839e-05	5.76407	PREPL	stable
POLI	0.384502	5.43361	5.20606	6.17847e-07	2.03435e-05	5.75954	POLI	stable
CUEDC1	-0.172437	5.44659	-5.20443	6.22486e-07	2.04587e-05	5.75246	CUEDC1	stable
ITK	-0.923051	8.24272	-5.20345	6.25254e-07	2.0512e-05	5.74826	ITK	down
RING1	0.323396	9.4103	5.1998	6.35783e-07	2.08193e-05	5.73246	RING1	stable
PIGN	0.448941	5.85858	5.19852	6.395e-07	2.0852e-05	5.72694	PIGN	stable
DHRSX	0.338067	6.86791	5.19832	6.40093e-07	2.0852e-05	5.72606	DHRSX	stable
EEPD1	-0.136261	5.22943	-5.19825	6.40274e-07	2.0852e-05	5.72579	EEPD1	stable
DTD2	0.683849	7.42834	5.19567	6.47879e-07	2.10546e-05	5.71462	DTD2	up
PCCA	0.175333	4.49704	5.19534	6.48846e-07	2.10546e-05	5.71321	PCCA	stable
ACVR1B	-0.138701	5.63517	-5.19336	6.54731e-07	2.12071e-05	5.70466	ACVR1B	stable
ZMYM3	0.299526	7.91325	5.19216	6.58323e-07	2.1285e-05	5.69948	ZMYM3	stable
DCAF17	0.424605	5.86629	5.1853	6.79248e-07	2.1922e-05	5.66987	DCAF17	stable
NID1	-0.2464	4.25762	-5.18475	6.80925e-07	2.19348e-05	5.66754	NID1	stable
TBCK	0.885942	8.0457	5.18438	6.82095e-07	2.19348e-05	5.66591	TBCK	up
EOMES	-0.678295	7.39099	-5.18206	6.89328e-07	2.21277e-05	5.65593	EOMES	down
CD93	-0.761746	6.94566	-5.18163	6.90695e-07	2.21319e-05	5.65406	CD93	down
CUL7	0.138682	6.33253	5.18006	6.95646e-07	2.22507e-05	5.6473	CUL7	stable
ITGB3BP	0.463649	8.57397	5.17507	7.11616e-07	2.26966e-05	5.62582	ITGB3BP	stable
LAMB3	-0.307704	4.7994	-5.17492	7.1212e-07	2.26966e-05	5.62515	LAMB3	stable
NRDC	0.366348	7.69308	5.17313	7.1792e-07	2.28408e-05	5.61747	NRDC	stable
DMXL1	0.466039	7.05437	5.17175	7.22447e-07	2.29275e-05	5.61153	DMXL1	stable
VENTX	-0.218744	6.01556	-5.17152	7.23203e-07	2.29275e-05	5.61054	VENTX	stable
CYP27A1	-0.266644	7.58927	-5.16731	7.37175e-07	2.33254e-05	5.59243	CYP27A1	stable
ATRAID	0.243421	11.0475	5.16696	7.38361e-07	2.33254e-05	5.59091	ATRAID	stable
DUSP28	0.304486	8.68768	5.16479	7.45687e-07	2.34831e-05	5.58157	DUSP28	stable
KIR2DL2	-0.383116	6.90603	-5.1647	7.45975e-07	2.34831e-05	5.5812	KIR2DL2	stable
PPP1R26	0.446746	6.85781	5.16265	7.52969e-07	2.36617e-05	5.57237	PPP1R26	stable
MT1E	-0.334255	7.54983	-5.1604	7.60696e-07	2.38627e-05	5.56271	MT1E	stable
PYCARD-AS1	0.471718	7.34311	5.15957	7.63566e-07	2.39108e-05	5.55915	PYCARD-AS1	stable
NFKBIB	-0.34399	7.66656	-5.15876	7.66411e-07	2.3958e-05	5.55563	NFKBIB	stable
PTGER4	-0.531228	8.44404	-5.15778	7.69795e-07	2.40219e-05	5.55146	PTGER4	stable
F2RL1	-0.331882	4.94397	-5.15545	7.77999e-07	2.42357e-05	5.54143	F2RL1	stable
WDR92	0.537516	5.62066	5.155	7.79584e-07	2.42429e-05	5.53951	WDR92	stable
DOK2	-0.566747	8.07245	-5.15286	7.87189e-07	2.4437e-05	5.53033	DOK2	stable
JARID2-AS1	-0.301823	5.16338	-5.15076	7.94746e-07	2.46289e-05	5.52129	JARID2-AS1	stable
TCF7	-0.474654	8.25017	-5.14995	7.9768e-07	2.46562e-05	5.5178	TCF7	stable
S100PBP	0.466914	7.35046	5.14975	7.98381e-07	2.46562e-05	5.51697	S100PBP	stable
GHDC	0.541516	7.60265	5.14801	8.04704e-07	2.47903e-05	5.50951	GHDC	stable
RRNAD1	0.372486	6.65146	5.14688	8.08856e-07	2.47903e-05	5.50464	RRNAD1	stable
KIAA0586	0.25942	6.62036	5.14669	8.09561e-07	2.47903e-05	5.50382	KIAA0586	stable
ARHGAP42	0.210075	4.19993	5.14661	8.0984e-07	2.47903e-05	5.50349	ARHGAP42	stable
LRP10	0.378589	8.30558	5.14645	8.10417e-07	2.47903e-05	5.50282	LRP10	stable
LOC100507507	-0.219939	5.79536	-5.14629	8.11026e-07	2.47903e-05	5.5021	LOC100507507	stable
EAF1	-0.516709	8.5402	-5.1427	8.24326e-07	2.51539e-05	5.48672	EAF1	stable
TMEM168	0.331948	6.35599	5.13994	8.34704e-07	2.54272e-05	5.47488	TMEM168	stable
ATP6V1C1	0.381831	5.88449	5.13874	8.39232e-07	2.55218e-05	5.46977	ATP6V1C1	stable
FAM110C	-0.174411	3.78258	-5.1363	8.48568e-07	2.57516e-05	5.4593	FAM110C	stable
ALG8	0.593944	7.38079	5.13602	8.49663e-07	2.57516e-05	5.45808	ALG8	up
ELL3	0.586888	7.59808	5.13551	8.51628e-07	2.57675e-05	5.4559	ELL3	up
COL6A2	-0.228992	5.42685	-5.13373	8.58514e-07	2.59075e-05	5.44828	COL6A2	stable
GART	0.178702	5.17582	5.13356	8.59148e-07	2.59075e-05	5.44758	GART	stable
ATF3	-1.16195	7.78669	-5.13184	8.65869e-07	2.60432e-05	5.44021	ATF3	down
TBL1XR1	0.275352	6.90152	5.13167	8.66557e-07	2.60432e-05	5.43946	TBL1XR1	stable
DIPK1A	0.818036	8.55401	5.12972	8.74233e-07	2.62299e-05	5.43112	DIPK1A	up
CASC4	0.425807	9.86702	5.12655	8.86841e-07	2.65637e-05	5.41758	CASC4	stable
UNC45A	0.206307	7.1005	5.12458	8.94792e-07	2.67571e-05	5.40914	UNC45A	stable
MICU1	0.364921	7.82033	5.12268	9.02501e-07	2.69427e-05	5.40102	MICU1	stable
TCF7L2	-0.442577	5.91546	-5.12179	9.06146e-07	2.69581e-05	5.39721	TCF7L2	stable
HMBS	0.58766	7.92636	5.12154	9.07172e-07	2.69581e-05	5.39614	HMBS	up
ULK3	0.368668	7.81325	5.12138	9.0784e-07	2.69581e-05	5.39544	ULK3	stable
VDR	-0.338504	5.79407	-5.12107	9.09121e-07	2.69581e-05	5.39411	VDR	stable
DVL2	0.284277	7.31199	5.12072	9.10544e-07	2.69581e-05	5.39263	DVL2	stable
IFNGR1	-0.574989	9.05691	-5.1187	9.18896e-07	2.71605e-05	5.384	IFNGR1	stable
TIA1	0.478633	7.77318	5.11576	9.31179e-07	2.74504e-05	5.37144	TIA1	stable
NUP210	0.26725	7.7105	5.11562	9.31769e-07	2.74504e-05	5.37084	NUP210	stable
APEH	0.334305	6.68894	5.11509	9.34005e-07	2.74711e-05	5.36857	APEH	stable
C11orf49	0.241721	6.41914	5.10984	9.56423e-07	2.80844e-05	5.34615	C11orf49	stable
MCL1	-0.298535	7.73163	-5.10472	9.78775e-07	2.86937e-05	5.3243	MCL1	stable
ATP11C	0.512107	6.11238	5.1042	9.81088e-07	2.87144e-05	5.32207	ATP11C	stable
EIPR1	0.47024	7.69159	5.10372	9.83185e-07	2.87289e-05	5.32005	EIPR1	stable
CARF	0.547019	4.78815	5.10289	9.86887e-07	2.87901e-05	5.3165	CARF	stable
MAP7D1	-0.38246	8.35556	-5.09793	1.00921e-06	2.93934e-05	5.29535	MAP7D1	stable
XCL1	-0.48963	5.44457	-5.09749	1.0112e-06	2.94037e-05	5.29349	XCL1	stable
NUDT5	0.544365	7.97775	5.0938	1.02816e-06	2.98482e-05	5.27776	NUDT5	stable
PEAK1	0.257418	8.08917	5.09264	1.03356e-06	2.99566e-05	5.27281	PEAK1	stable
LRP1	-0.205229	6.42589	-5.09211	1.03601e-06	2.99791e-05	5.27057	LRP1	stable
TLR3	-0.124382	3.59954	-5.08881	1.05151e-06	3.03784e-05	5.25653	TLR3	stable
PIGU	0.348537	6.19338	5.08785	1.05606e-06	3.04528e-05	5.25245	PIGU	stable
KIR2DS4	-0.27446	5.69921	-5.08755	1.05748e-06	3.04528e-05	5.25118	KIR2DS4	stable
PHKA2	0.269204	7.28904	5.08372	1.07589e-06	3.0933e-05	5.23487	PHKA2	stable
RIPK2	-0.351668	8.1752	-5.08013	1.09339e-06	3.13202e-05	5.21961	RIPK2	stable
DYNLL1	0.681156	9.55503	5.0799	1.09452e-06	3.13202e-05	5.21864	DYNLL1	up
CEBPD	-0.906764	7.16732	-5.07989	1.0946e-06	3.13202e-05	5.21857	CEBPD	down
POP5	0.856844	8.67887	5.07859	1.10099e-06	3.14529e-05	5.21306	POP5	up
ZMIZ1	-0.338832	6.43263	-5.07737	1.10704e-06	3.15754e-05	5.20788	ZMIZ1	stable
IGSF3	0.819026	8.33377	5.07626	1.11258e-06	3.1649e-05	5.20317	IGSF3	up
PIGF	0.559233	6.67526	5.07615	1.11316e-06	3.1649e-05	5.20268	PIGF	stable
SLA2	-0.528053	8.11377	-5.07427	1.12259e-06	3.18667e-05	5.1947	SLA2	stable
MED12	0.268086	7.02964	5.07305	1.12877e-06	3.19913e-05	5.18951	MED12	stable
SYK	0.629687	8.75677	5.07191	1.13456e-06	3.20487e-05	5.18467	SYK	up
CUL4B	0.344696	7.79591	5.07161	1.1361e-06	3.20487e-05	5.18339	CUL4B	stable
BMPR2	0.492607	7.08017	5.0716	1.13616e-06	3.20487e-05	5.18334	BMPR2	stable
TIAM1	-0.484489	5.95272	-5.06983	1.14521e-06	3.21999e-05	5.17584	TIAM1	stable
MIPEP	0.389523	5.90268	5.06963	1.14625e-06	3.21999e-05	5.17499	MIPEP	stable
ATXN2	0.453984	6.9043	5.0695	1.14691e-06	3.21999e-05	5.17444	ATXN2	stable
CKS1B	0.608109	7.5002	5.06555	1.16743e-06	3.27245e-05	5.15768	CKS1B	up
GATD3A	0.452873	7.7954	5.0635	1.17822e-06	3.29585e-05	5.14898	GATD3A	stable
TTBK2	0.250246	4.84943	5.0631	1.18035e-06	3.29585e-05	5.14728	TTBK2	stable
GBA2	0.315325	7.59096	5.06292	1.1813e-06	3.29585e-05	5.14652	GBA2	stable
LRRC34	0.805459	5.27447	5.05923	1.201e-06	3.34562e-05	5.13089	LRRC34	up
MCF2L-AS1	0.350314	5.82755	5.05703	1.2129e-06	3.37353e-05	5.12157	MCF2L-AS1	stable
WDR27	0.163251	6.2629	5.05501	1.22397e-06	3.39903e-05	5.11298	WDR27	stable
ANAPC4	0.306195	9.41169	5.05114	1.24534e-06	3.44554e-05	5.09663	ANAPC4	stable
GADD45B	-0.685807	8.82131	-5.05113	1.24542e-06	3.44554e-05	5.09656	GADD45B	down
GATAD1	0.334065	6.64079	5.04999	1.25178e-06	3.44554e-05	5.09176	GATAD1	stable
ENTPD5	0.265028	6.17874	5.04995	1.252e-06	3.44554e-05	5.09159	ENTPD5	stable
AP1G2	0.238444	7.04172	5.04984	1.25266e-06	3.44554e-05	5.09109	AP1G2	stable
CACNA2D2	-0.35466	6.30437	-5.04968	1.25351e-06	3.44554e-05	5.09045	CACNA2D2	stable
ANKRD17	0.368258	8.25725	5.04956	1.25418e-06	3.44554e-05	5.08994	ANKRD17	stable
MSANTD2	0.636781	6.40483	5.04855	1.25991e-06	3.45596e-05	5.08564	MSANTD2	up
POU2AF1	0.588546	11.8732	5.04702	1.26857e-06	3.47174e-05	5.07916	POU2AF1	up
PLOD3	0.365279	8.31735	5.04652	1.27139e-06	3.47174e-05	5.07707	PLOD3	stable
SMAD3	-0.477513	6.60687	-5.04633	1.27245e-06	3.47174e-05	5.07628	SMAD3	stable
ACLY	0.31874	8.03051	5.04613	1.2736e-06	3.47174e-05	5.07543	ACLY	stable
CES1	-0.555195	6.07464	-5.0458	1.2755e-06	3.47174e-05	5.07402	CES1	stable
DPY19L3	0.474611	8.20152	5.04549	1.27729e-06	3.47174e-05	5.07269	DPY19L3	stable
TFCP2	0.347933	6.74777	5.04282	1.29264e-06	3.50814e-05	5.0614	TFCP2	stable
FDPS	0.385137	8.83656	5.04232	1.2955e-06	3.5106e-05	5.05931	FDPS	stable
COA4	0.304316	8.04483	5.04105	1.3029e-06	3.52531e-05	5.05393	COA4	stable
ZFYVE26	0.258182	6.94185	5.04064	1.30532e-06	3.52652e-05	5.05218	ZFYVE26	stable
DARS1	0.327991	9.53725	5.03925	1.31346e-06	3.54318e-05	5.04631	DARS1	stable
MYL6B	0.504574	8.11364	5.03862	1.31716e-06	3.54781e-05	5.04365	MYL6B	stable
ZNF354A	0.370991	7.41861	5.03702	1.32664e-06	3.56799e-05	5.03687	ZNF354A	stable
IRF2	0.716689	7.89768	5.03621	1.33146e-06	3.57557e-05	5.03345	IRF2	up
KLHDC9	0.3419	6.59232	5.03467	1.34063e-06	3.59449e-05	5.02696	KLHDC9	stable
MCC	-0.119046	4.46245	-5.03436	1.34252e-06	3.59449e-05	5.02563	MCC	stable
BSPRY	0.471021	6.55053	5.03304	1.3504e-06	3.61022e-05	5.0201	BSPRY	stable
KRT86	-0.226223	5.13093	-5.032	1.3567e-06	3.62163e-05	5.01571	KRT86	stable
EPB41L3	-0.491924	4.59137	-5.03045	1.36618e-06	3.63947e-05	5.00913	EPB41L3	stable
TP73-AS1	0.273581	7.06944	5.03024	1.36744e-06	3.63947e-05	5.00825	TP73-AS1	stable
CPVL	-1.11706	7.2857	-5.02978	1.37027e-06	3.64159e-05	5.0063	CPVL	down
CTBP1	0.333741	8.92386	5.02655	1.39018e-06	3.68904e-05	4.99267	CTBP1	stable
PDE6D	0.424588	6.56168	5.02554	1.39647e-06	3.70023e-05	4.98841	PDE6D	stable
LARS1	0.645442	8.16621	5.02378	1.40749e-06	3.72392e-05	4.98099	LARS1	up
TBC1D5	0.41609	8.48675	5.02168	1.4207e-06	3.75334e-05	4.97216	TBC1D5	stable
COPG2	0.247482	4.94911	5.01838	1.44182e-06	3.80351e-05	4.95822	COPG2	stable
OMA1	0.720765	7.36536	5.01763	1.44661e-06	3.81055e-05	4.95508	OMA1	up
FIBP	0.565584	9.31974	5.01659	1.45337e-06	3.82191e-05	4.95068	FIBP	stable
PAG1	-0.789251	7.08413	-5.01631	1.45519e-06	3.82191e-05	4.9495	PAG1	down
COG6	0.248984	5.12748	5.01596	1.45746e-06	3.82226e-05	4.94803	COG6	stable
BCL11A	0.588897	9.9398	5.01287	1.4777e-06	3.86968e-05	4.935	BCL11A	up
CLCC1	0.431964	5.63685	5.01132	1.48789e-06	3.88757e-05	4.92851	CLCC1	stable
IL3RA	-0.345153	6.26212	-5.01118	1.48888e-06	3.88757e-05	4.92788	IL3RA	stable
PRPSAP2	0.348928	9.18291	5.01066	1.49227e-06	3.89077e-05	4.92573	PRPSAP2	stable
RAB30-DT	0.287332	5.38265	5.0076	1.51277e-06	3.93711e-05	4.91285	RAB30-DT	stable
WDR54	0.436818	8.77828	5.00728	1.51494e-06	3.93711e-05	4.9115	WDR54	stable
GLS	0.243886	6.29882	5.00693	1.5173e-06	3.93711e-05	4.91002	GLS	stable
NCKAP1L	0.348047	9.03305	5.0067	1.51884e-06	3.93711e-05	4.90907	NCKAP1L	stable
IMMP2L	0.536635	8.89417	5.00612	1.5228e-06	3.94168e-05	4.90661	IMMP2L	stable
TMEM88	-0.506623	7.06166	-5.00396	1.5375e-06	3.97397e-05	4.89753	TMEM88	stable
MEF2D	-0.259584	7.11892	-5.00065	1.56032e-06	4.02575e-05	4.88362	MEF2D	stable
PAAF1	0.360456	7.56325	5.00041	1.56202e-06	4.02575e-05	4.88259	PAAF1	stable
IMMT	0.329391	9.14795	4.99827	1.57694e-06	4.05837e-05	4.87361	IMMT	stable
GPR84	-0.699572	6.04464	-4.99703	1.58567e-06	4.07497e-05	4.8684	GPR84	down
PPP1R3E	0.413265	7.8868	4.99476	1.60175e-06	4.11039e-05	4.85887	PPP1R3E	stable
TBC1D1	0.363872	7.67113	4.99444	1.60406e-06	4.11043e-05	4.85751	TBC1D1	stable
STRN	0.196841	6.49581	4.99125	1.62697e-06	4.16319e-05	4.84412	STRN	stable
LPAR5	0.585406	6.34123	4.99075	1.63057e-06	4.16643e-05	4.84203	LPAR5	up
PSME3IP1	0.19128	8.57099	4.98816	1.64945e-06	4.20862e-05	4.83116	PSME3IP1	stable
PRKCH	-0.638332	8.10801	-4.98785	1.65177e-06	4.20862e-05	4.82983	PRKCH	down
FAM216A	0.543104	6.64252	4.98669	1.6603e-06	4.22433e-05	4.82497	FAM216A	stable
PAK2	0.311107	7.30952	4.98429	1.67807e-06	4.26349e-05	4.81491	PAK2	stable
CNOT10	0.366091	7.54868	4.98262	1.69056e-06	4.28915e-05	4.80791	CNOT10	stable
TRIM56	0.365119	8.1953	4.9815	1.69897e-06	4.30438e-05	4.80323	TRIM56	stable
METRNL	-1.01714	8.01901	-4.97964	1.7131e-06	4.33189e-05	4.79541	METRNL	down
B3GALT4	0.260373	6.37228	4.97943	1.71467e-06	4.33189e-05	4.79455	B3GALT4	stable
ICE2	0.245999	6.25712	4.97819	1.72413e-06	4.34355e-05	4.78935	ICE2	stable
PRPSAP1	0.740763	8.69517	4.97819	1.72413e-06	4.34355e-05	4.78935	PRPSAP1	up
SH2D2A	-0.489407	6.99139	-4.9773	1.73098e-06	4.3535e-05	4.78561	SH2D2A	stable
C17orf80	0.27896	5.6072	4.97705	1.73294e-06	4.3535e-05	4.78454	C17orf80	stable
PAIP2B	0.563595	6.60954	4.97594	1.74148e-06	4.36883e-05	4.77989	PAIP2B	stable
NNT	0.231638	6.21541	4.97529	1.7465e-06	4.3753e-05	4.77718	NNT	stable
NFKB2	-0.368254	5.92468	-4.97021	1.78632e-06	4.4688e-05	4.75589	NFKB2	stable
FLOT2	0.524712	8.09404	4.96978	1.78969e-06	4.47099e-05	4.75411	FLOT2	stable
DNAJC3	-0.338247	7.49349	-4.96837	1.8009e-06	4.49272e-05	4.74822	DNAJC3	stable
CBX7	0.556577	10.2597	4.9673	1.8095e-06	4.50789e-05	4.74372	CBX7	stable
ALAD	0.420145	6.25954	4.96409	1.83541e-06	4.56608e-05	4.7303	ALAD	stable
IL10	-0.414416	4.39298	-4.96168	1.85513e-06	4.60875e-05	4.72021	IL10	stable
BBS10	0.431647	4.23795	4.96109	1.85996e-06	4.61434e-05	4.71776	BBS10	stable
UPF3A	0.453469	8.78293	4.96002	1.86875e-06	4.62975e-05	4.71331	UPF3A	stable
RTL8C	0.420818	8.92033	4.9581	1.88472e-06	4.66025e-05	4.70527	RTL8C	stable
NEK9	0.21529	6.77702	4.95792	1.88627e-06	4.66025e-05	4.7045	NEK9	stable
DMXL2	-0.471428	5.33874	-4.95702	1.89378e-06	4.67238e-05	4.70075	DMXL2	stable
DCAF10	0.295168	6.32667	4.95662	1.89711e-06	4.67413e-05	4.69909	DCAF10	stable
LINC02397	0.523704	6.19788	4.95295	1.92819e-06	4.74403e-05	4.68376	LINC02397	stable
SMARCC1	0.246926	7.97959	4.95206	1.93578e-06	4.74403e-05	4.68004	SMARCC1	stable
ZNF318	0.51786	7.96669	4.95201	1.93624e-06	4.74403e-05	4.67982	ZNF318	stable
SREBF1	-0.371319	7.25662	-4.95195	1.93671e-06	4.74403e-05	4.67959	SREBF1	stable
KIR2DS3	-0.243416	5.58291	-4.95144	1.94106e-06	4.74403e-05	4.67747	KIR2DS3	stable
TNFRSF1A	-0.528382	6.83887	-4.95098	1.94509e-06	4.74403e-05	4.67552	TNFRSF1A	stable
QKI	-0.198789	7.10318	-4.95082	1.94645e-06	4.74403e-05	4.67486	QKI	stable
SNRPD3	0.36434	10.0265	4.95079	1.94666e-06	4.74403e-05	4.67475	SNRPD3	stable
ARHGAP10	-0.229361	5.75397	-4.94552	1.99256e-06	4.84927e-05	4.65276	ARHGAP10	stable
VPS36	0.356654	5.90623	4.94317	2.01341e-06	4.89339e-05	4.64293	VPS36	stable
AP1M1	0.500675	8.53927	4.94227	2.02138e-06	4.90419e-05	4.63921	AP1M1	stable
PRMT5	0.397905	7.68053	4.94205	2.02333e-06	4.90419e-05	4.63829	PRMT5	stable
SERPINB2	-1.48248	6.37788	-4.94159	2.0275e-06	4.90764e-05	4.63636	SERPINB2	down
URI1	0.304016	8.20223	4.94042	2.038e-06	4.92641e-05	4.63148	URI1	stable
C8orf82	0.769854	7.91146	4.93986	2.04305e-06	4.93196e-05	4.62914	C8orf82	up
WDR13	0.271075	7.0503	4.93915	2.04941e-06	4.93664e-05	4.62621	WDR13	stable
ATP5IF1	0.349856	8.32965	4.93889	2.05176e-06	4.93664e-05	4.62513	ATP5IF1	stable
KDM6B	-0.551671	8.45397	-4.9385	2.05529e-06	4.93664e-05	4.62351	KDM6B	stable
CSTA	-1.20137	8.63053	-4.93837	2.05653e-06	4.93664e-05	4.62294	CSTA	down
SLC2A3	-0.82707	8.33898	-4.93812	2.05877e-06	4.93664e-05	4.62191	SLC2A3	down
BCAS3	0.391691	7.00139	4.9353	2.0846e-06	4.9919e-05	4.61014	BCAS3	stable
TARS3	0.227575	7.07613	4.93256	2.10997e-06	5.04589e-05	4.59873	TARS3	stable
VPREB3	0.876065	8.85	4.93224	2.11288e-06	5.04611e-05	4.59743	VPREB3	up
HSD17B12	0.476389	9.01583	4.93097	2.12482e-06	5.06787e-05	4.59211	HSD17B12	stable
YBX3	0.352792	8.8971	4.93063	2.128e-06	5.06871e-05	4.5907	YBX3	stable
NUP43	0.325465	5.75652	4.92945	2.1391e-06	5.08838e-05	4.58579	NUP43	stable
CAMK2N1	-0.257778	4.46192	-4.92648	2.16722e-06	5.14499e-05	4.57347	CAMK2N1	stable
MT1H	-0.367075	8.73702	-4.92634	2.16864e-06	5.14499e-05	4.57285	MT1H	stable
PLEK	-0.528068	9.09758	-4.92502	2.18127e-06	5.16811e-05	4.56737	PLEK	stable
PCSK5	-0.393507	4.40152	-4.92334	2.19749e-06	5.19966e-05	4.56038	PCSK5	stable
FANCL	0.646356	6.40775	4.92273	2.20338e-06	5.20672e-05	4.55786	FANCL	up
CLHC1	0.376779	4.31556	4.92178	2.21258e-06	5.22158e-05	4.55392	CLHC1	stable
SAT1	-0.46819	11.5632	-4.92086	2.22156e-06	5.23587e-05	4.5501	SAT1	stable
PEX3	0.348373	6.37764	4.92054	2.22476e-06	5.23652e-05	4.54874	PEX3	stable
AFF3	0.313193	6.84301	4.91819	2.2479e-06	5.28404e-05	4.53898	AFF3	stable
STYXL1	0.526226	7.33434	4.91771	2.25261e-06	5.28719e-05	4.53701	STYXL1	stable
CBR4	0.493048	6.33851	4.91746	2.25514e-06	5.28719e-05	4.53595	CBR4	stable
KCNK7	-0.289936	6.09411	-4.91466	2.28311e-06	5.34575e-05	4.52432	KCNK7	stable
VPS45	0.391704	6.45238	4.91344	2.29538e-06	5.36748e-05	4.51926	VPS45	stable
SLC16A6	-0.521162	7.18397	-4.91169	2.31314e-06	5.40194e-05	4.51199	SLC16A6	stable
ZDHHC16	0.701728	6.99815	4.91127	2.31744e-06	5.40495e-05	4.51024	ZDHHC16	up
GALK2	0.382961	5.65225	4.90482	2.38408e-06	5.55315e-05	4.48349	GALK2	stable
SPCS2	0.360489	8.45905	4.90437	2.38882e-06	5.55694e-05	4.48162	SPCS2	stable
PFKFB4	-0.211716	6.01116	-4.90361	2.39677e-06	5.55694e-05	4.47848	PFKFB4	stable
ZNF33B	0.38077	6.19689	4.90351	2.39784e-06	5.55694e-05	4.47807	ZNF33B	stable
KIR3DL1	-0.35866	5.13238	-4.90348	2.39812e-06	5.55694e-05	4.47795	KIR3DL1	stable
TUG1	0.18025	7.47828	4.90303	2.4029e-06	5.56081e-05	4.47608	TUG1	stable
ITPRID2	-0.301396	6.2989	-4.90218	2.41187e-06	5.57437e-05	4.47256	ITPRID2	stable
IER2	-0.657732	11.2834	-4.89841	2.45219e-06	5.66025e-05	4.45693	IER2	down
PLPPR2	-0.180943	6.5994	-4.89754	2.46151e-06	5.67024e-05	4.45335	PLPPR2	stable
GALC	-0.358235	6.99944	-4.89742	2.46284e-06	5.67024e-05	4.45284	GALC	stable
MAP3K8	-0.733759	7.57864	-4.89643	2.47354e-06	5.67863e-05	4.44875	MAP3K8	down
CYP1B1	-0.702154	5.29974	-4.89637	2.47417e-06	5.67863e-05	4.44851	CYP1B1	down
CPNE3	0.568839	7.83543	4.89621	2.476e-06	5.67863e-05	4.44781	CPNE3	stable
WDR4	0.245684	6.2183	4.89469	2.49257e-06	5.70932e-05	4.44152	WDR4	stable
MRPL24	0.426637	8.06967	4.8942	2.49792e-06	5.71426e-05	4.4395	MRPL24	stable
INTS7	0.41322	5.40675	4.89364	2.504e-06	5.72088e-05	4.4372	INTS7	stable
WDR12	0.18449	5.06839	4.89197	2.52246e-06	5.74565e-05	4.43028	WDR12	stable
NCKAP1	-0.128452	3.69732	-4.89173	2.52513e-06	5.74565e-05	4.42928	NCKAP1	stable
DERA	0.698246	7.86523	4.89166	2.52593e-06	5.74565e-05	4.42898	DERA	up
LXN	0.656947	6.56735	4.8915	2.52768e-06	5.74565e-05	4.42833	LXN	up
UBASH3B	0.596412	7.10913	4.89104	2.5328e-06	5.74596e-05	4.42642	UBASH3B	up
RAB5B	0.622358	7.44596	4.89091	2.53423e-06	5.74596e-05	4.42589	RAB5B	up
R3HDM1	0.202001	6.7354	4.8899	2.54553e-06	5.76429e-05	4.42169	R3HDM1	stable
NR4A3	-0.839616	6.46841	-4.88923	2.55293e-06	5.77376e-05	4.41895	NR4A3	down
SYTL3	-0.38418	6.2057	-4.88731	2.5746e-06	5.81019e-05	4.41098	SYTL3	stable
DNAJA3	0.414511	8.65417	4.88722	2.57553e-06	5.81019e-05	4.41064	DNAJA3	stable
RPRD1A	0.356511	6.04342	4.88668	2.58169e-06	5.81079e-05	4.40839	RPRD1A	stable
KIR3DS1	-0.45344	5.10675	-4.88663	2.58229e-06	5.81079e-05	4.40817	KIR3DS1	stable
TRAPPC12	0.559595	7.50755	4.8839	2.6133e-06	5.86532e-05	4.39691	TRAPPC12	stable
PDCD6IP	0.550714	9.08709	4.88377	2.61479e-06	5.86532e-05	4.39637	PDCD6IP	stable
SLC49A4	-0.363244	6.17129	-4.88364	2.61634e-06	5.86532e-05	4.39581	SLC49A4	stable
PDCD2	0.251306	6.33279	4.88262	2.62808e-06	5.88427e-05	4.39159	PDCD2	stable
PRKCQ-AS1	-0.397537	5.39228	-4.88046	2.65302e-06	5.9327e-05	4.38268	PRKCQ-AS1	stable
PIK3AP1	0.471909	11.1475	4.87982	2.6605e-06	5.94197e-05	4.38003	PIK3AP1	stable
HS3ST3B1	-0.355766	4.70086	-4.87954	2.6638e-06	5.94197e-05	4.37886	HS3ST3B1	stable
ETV3	-0.325492	6.85642	-4.87891	2.67108e-06	5.94954e-05	4.37629	ETV3	stable
FAM111A	0.325545	6.77755	4.87816	2.67986e-06	5.94954e-05	4.37319	FAM111A	stable
PLXDC2	-0.538565	5.04849	-4.87816	2.67987e-06	5.94954e-05	4.37319	PLXDC2	stable
FNDC7	-0.206642	5.54921	-4.87811	2.68048e-06	5.94954e-05	4.37297	FNDC7	stable
ROBO3	-0.246177	5.75444	-4.87765	2.68585e-06	5.95407e-05	4.37109	ROBO3	stable
IPO5	0.186011	7.68118	4.87671	2.69694e-06	5.96159e-05	4.3672	IPO5	stable
CDC42EP3	-0.396243	8.33993	-4.87653	2.69911e-06	5.96159e-05	4.36644	CDC42EP3	stable
C5AR1	-1.06912	8.9249	-4.87652	2.69922e-06	5.96159e-05	4.3664	C5AR1	down
CWC27	0.58323	6.86192	4.87447	2.72358e-06	6.00169e-05	4.35793	CWC27	stable
PPP3CB-AS1	0.293243	6.84387	4.87423	2.72638e-06	6.00169e-05	4.35696	PPP3CB-AS1	stable
SMYD4	0.366751	7.93848	4.87414	2.72743e-06	6.00169e-05	4.3566	SMYD4	stable
ZMIZ2	0.236958	8.29704	4.87245	2.74776e-06	6.03523e-05	4.3496	ZMIZ2	stable
DPP3	0.356491	7.88891	4.87231	2.74941e-06	6.03523e-05	4.34903	DPP3	stable
ARHGEF40	-0.335088	5.35799	-4.87044	2.77196e-06	6.07727e-05	4.34133	ARHGEF40	stable
TCTEX1D2	0.399793	7.27305	4.86972	2.78081e-06	6.08922e-05	4.33833	TCTEX1D2	stable
WHAMM	-0.604146	10.709	-4.86857	2.79483e-06	6.11245e-05	4.33358	WHAMM	down
ARID1B	0.234589	7.85066	4.86696	2.81456e-06	6.14811e-05	4.32695	ARID1B	stable
PUS7	0.666589	5.7653	4.86603	2.82595e-06	6.16547e-05	4.32314	PUS7	up
CCHCR1	0.241607	6.2805	4.86539	2.83388e-06	6.17524e-05	4.3205	CCHCR1	stable
PSPH	0.170992	3.51434	4.86281	2.86611e-06	6.23788e-05	4.30984	PSPH	stable
TMEM51	-0.290633	5.69815	-4.86178	2.87899e-06	6.2583e-05	4.30561	TMEM51	stable
NIT1	0.418691	6.9398	4.86146	2.88306e-06	6.25956e-05	4.30428	NIT1	stable
CXCL6	-0.158207	3.54589	-4.86103	2.88839e-06	6.26353e-05	4.30254	CXCL6	stable
LRRC37A2	0.28944	6.56845	4.85991	2.90259e-06	6.28673e-05	4.29791	LRRC37A2	stable
HAUS5	0.162251	7.56278	4.85829	2.92328e-06	6.32388e-05	4.29122	HAUS5	stable
ZNFX1	-0.326765	9.52033	-4.85321	2.98881e-06	6.45785e-05	4.27032	ZNFX1	stable
PTGS2	-1.4833	6.84563	-4.85206	3.00384e-06	6.4825e-05	4.26559	PTGS2	down
RRAD	-0.211433	4.82086	-4.85088	3.01932e-06	6.50807e-05	4.26075	RRAD	stable
ZNF439	0.675023	7.21199	4.8483	3.05355e-06	6.57395e-05	4.25012	ZNF439	up
CIAO2A	0.556895	10.5137	4.8477	3.06149e-06	6.58312e-05	4.24767	CIAO2A	stable
TENM1	-0.136153	3.68093	-4.8472	3.06814e-06	6.5869e-05	4.24563	TENM1	stable
WNT7A	-0.202661	5.44974	-4.84666	3.07547e-06	6.5869e-05	4.24338	WNT7A	stable
MGC12916	-0.192454	4.81704	-4.84665	3.07552e-06	6.5869e-05	4.24336	MGC12916	stable
PTGDR2	-0.158303	5.46368	-4.84647	3.07796e-06	6.5869e-05	4.24261	PTGDR2	stable
FNDC3B	-0.388038	5.76242	-4.84597	3.08471e-06	6.59347e-05	4.24055	FNDC3B	stable
TMEM14A	0.715012	7.89106	4.84538	3.09261e-06	6.60249e-05	4.23814	TMEM14A	up
STAT6	0.412622	9.04659	4.84259	3.1305e-06	6.67541e-05	4.22666	STAT6	stable
MEST	0.7359	6.99801	4.84096	3.15277e-06	6.71492e-05	4.21998	MEST	up
ITPA	0.343828	9.16788	4.83881	3.1825e-06	6.77019e-05	4.21113	ITPA	stable
MIB1	0.437646	6.40086	4.83447	3.24326e-06	6.89125e-05	4.19331	MIB1	stable
ZMYND8	0.248958	6.98752	4.83371	3.25391e-06	6.90569e-05	4.19022	ZMYND8	stable
BRD3OS	0.56324	6.71278	4.83196	3.27885e-06	6.94794e-05	4.18302	BRD3OS	stable
PEX19	0.338087	7.58944	4.83177	3.28158e-06	6.94794e-05	4.18224	PEX19	stable
CADM1	-0.160925	4.87073	-4.83089	3.29414e-06	6.94934e-05	4.17864	CADM1	stable
DYNC2LI1	0.263759	4.7896	4.83055	3.29898e-06	6.94934e-05	4.17725	DYNC2LI1	stable
MTCH2	0.36357	8.14334	4.83047	3.30015e-06	6.94934e-05	4.17692	MTCH2	stable
TSEN54	-0.284091	7.68205	-4.83044	3.30064e-06	6.94934e-05	4.17678	TSEN54	stable
NDUFB5	0.538075	10.1529	4.83029	3.30277e-06	6.94934e-05	4.17617	NDUFB5	stable
ENTPD1	0.554397	7.05263	4.8301	3.30551e-06	6.94934e-05	4.17539	ENTPD1	stable
ALDH2	-0.736818	8.78272	-4.82843	3.32962e-06	6.99181e-05	4.16854	ALDH2	down
ZBED5-AS1	0.747037	7.76881	4.82628	3.36086e-06	7.04915e-05	4.15974	ZBED5-AS1	up
IPO8	0.233043	7.47897	4.82398	3.39464e-06	7.11167e-05	4.15032	IPO8	stable
FAF1	0.190398	6.42038	4.82347	3.40212e-06	7.11902e-05	4.14824	FAF1	stable
ABCC3	-0.128376	6.21205	-4.82111	3.43728e-06	7.1842e-05	4.13856	ABCC3	stable
PDS5A	0.205038	8.22717	4.82035	3.4486e-06	7.19945e-05	4.13546	PDS5A	stable
JAK2	0.425508	6.61944	4.81786	3.48612e-06	7.2693e-05	4.12526	JAK2	stable
STAT5A	-0.219544	8.11517	-4.81526	3.52567e-06	7.34323e-05	4.11463	STAT5A	stable
GRASP	-0.557633	7.81053	-4.81382	3.54787e-06	7.37881e-05	4.10872	GRASP	stable
KIR2DL5A	-0.360105	6.91325	-4.81336	3.55495e-06	7.37881e-05	4.10684	KIR2DL5A	stable
DNAJC16	0.302818	6.66839	4.81328	3.55621e-06	7.37881e-05	4.10651	DNAJC16	stable
GMDS	0.372833	6.13097	4.81308	3.55923e-06	7.37881e-05	4.10571	GMDS	stable
TPGS2	0.260181	6.20998	4.81181	3.5789e-06	7.41005e-05	4.10051	TPGS2	stable
ANXA1	-0.49432	6.98046	-4.81158	3.58257e-06	7.41005e-05	4.09955	ANXA1	stable
ZYX	-0.499945	8.13083	-4.81027	3.60294e-06	7.44358e-05	4.09421	ZYX	stable
TLE1	0.549732	7.38691	4.80682	3.65723e-06	7.54705e-05	4.08011	TLE1	stable
USP46-AS1	0.185832	3.79967	4.80614	3.66804e-06	7.55692e-05	4.07733	USP46-AS1	stable
CREM	-0.642892	6.76544	-4.80599	3.67046e-06	7.55692e-05	4.07671	CREM	down
PEX10	0.232382	6.15911	4.80298	3.71861e-06	7.64727e-05	4.06444	PEX10	stable
CSTF3	0.395649	6.89353	4.80125	3.74659e-06	7.69598e-05	4.05737	CSTF3	stable
ZNF471	0.199434	3.73327	4.8007	3.75556e-06	7.70556e-05	4.05512	ZNF471	stable
MUS81	0.324618	8.27755	4.80025	3.76285e-06	7.71169e-05	4.05329	MUS81	stable
PHF14	0.310995	5.57907	4.79933	3.778e-06	7.73388e-05	4.04951	PHF14	stable
CLNS1A	0.350939	8.10977	4.79696	3.81689e-06	7.80459e-05	4.03986	CLNS1A	stable
SMC2	0.447035	5.15467	4.7957	3.83788e-06	7.83855e-05	4.0347	SMC2	stable
EFHC2	-0.19376	3.96679	-4.79495	3.85033e-06	7.85503e-05	4.03164	EFHC2	stable
TMEM220	0.471112	6.68742	4.79274	3.88734e-06	7.9215e-05	4.02263	TMEM220	stable
PDE3B	-0.258407	5.61859	-4.79107	3.91552e-06	7.96987e-05	4.01583	PDE3B	stable
WDR48	-0.300512	8.14485	-4.78898	3.95106e-06	8.03308e-05	4.00732	WDR48	stable
ABCF2	0.258854	6.55862	4.78834	3.96211e-06	8.0464e-05	4.00469	ABCF2	stable
SCML1	-0.847299	5.33172	-4.78698	3.98545e-06	8.08463e-05	3.99916	SCML1	down
LPL	1.33791	6.62315	4.78371	4.04225e-06	8.18736e-05	3.98583	LPL	up
SSR1	0.334039	8.46883	4.78354	4.04523e-06	8.18736e-05	3.98514	SSR1	stable
LY75	0.728895	7.75914	4.78304	4.05395e-06	8.1927e-05	3.98311	LY75	up
PLEKHG3	-0.236007	5.98558	-4.78259	4.06172e-06	8.1927e-05	3.9813	PLEKHG3	stable
STK17A	-0.469092	7.77179	-4.7825	4.06335e-06	8.1927e-05	3.98093	STK17A	stable
FAM171A1	-0.279905	5.44808	-4.7819	4.07396e-06	8.1927e-05	3.97847	FAM171A1	stable
KLHDC10	0.284132	6.62305	4.78164	4.07858e-06	8.1927e-05	3.9774	KLHDC10	stable
HNRNPA2B1	0.210379	9.46041	4.78153	4.08038e-06	8.1927e-05	3.97699	HNRNPA2B1	stable
HDAC1	0.422426	10.6818	4.78138	4.08302e-06	8.1927e-05	3.97638	HDAC1	stable
CLSTN1	0.390965	9.36656	4.7813	4.08446e-06	8.1927e-05	3.97605	CLSTN1	stable
GATAD2B	0.336902	7.47997	4.78073	4.09459e-06	8.20385e-05	3.97371	GATAD2B	stable
NFATC2IP	0.19435	7.70109	4.77913	4.12294e-06	8.2514e-05	3.96722	NFATC2IP	stable
MRPL48	0.513928	7.53987	4.7771	4.15937e-06	8.31502e-05	3.95893	MRPL48	stable
HP1BP3	0.247292	9.2497	4.7755	4.1882e-06	8.36275e-05	3.95243	HP1BP3	stable
CHCHD3	0.261834	5.78762	4.77525	4.19258e-06	8.36275e-05	3.95144	CHCHD3	stable
CIITA	0.232042	6.60174	4.77272	4.23878e-06	8.44549e-05	3.94112	CIITA	stable
TOM1	-0.341554	7.52377	-4.77216	4.24902e-06	8.4473e-05	3.93885	TOM1	stable
CACUL1	-0.19788	6.46274	-4.77215	4.24912e-06	8.4473e-05	3.93883	CACUL1	stable
CCDC91	0.483542	8.20583	4.77018	4.28553e-06	8.51024e-05	3.93079	CCDC91	stable
ANPEP	-0.281886	5.07521	-4.7698	4.29244e-06	8.51452e-05	3.92928	ANPEP	stable
CREBL2	0.623991	8.00927	4.76939	4.30013e-06	8.52032e-05	3.92759	CREBL2	up
ANXA6	0.393946	6.90159	4.76913	4.30487e-06	8.52032e-05	3.92655	ANXA6	stable
UGDH	0.750832	6.5453	4.76642	4.35546e-06	8.61093e-05	3.91555	UGDH	up
VPS37B	-0.983477	7.42073	-4.76576	4.36801e-06	8.62622e-05	3.91284	VPS37B	down
LST1	-0.820189	8.64677	-4.7654	4.37475e-06	8.63001e-05	3.91139	LST1	down
KIR2DL4	-0.249281	5.3468	-4.76269	4.42607e-06	8.71664e-05	3.90041	KIR2DL4	stable
USO1	0.337156	8.25917	4.76257	4.4284e-06	8.71664e-05	3.89992	USO1	stable
CLN5	0.301138	6.61159	4.7619	4.44119e-06	8.73223e-05	3.8972	CLN5	stable
CDK8	0.413107	6.94821	4.76158	4.44731e-06	8.73333e-05	3.8959	CDK8	stable
ZNF248	0.505563	5.57834	4.76118	4.45501e-06	8.73333e-05	3.89427	ZNF248	stable
LINC00900	-0.117623	4.35487	-4.76089	4.46062e-06	8.73333e-05	3.89309	LINC00900	stable
TNFRSF17	0.883868	6.38914	4.76086	4.46126e-06	8.73333e-05	3.89295	TNFRSF17	up
SYN1	-0.257667	5.32702	-4.75934	4.49047e-06	8.78093e-05	3.88681	SYN1	stable
TC2N	-0.296197	4.23808	-4.75725	4.53112e-06	8.84142e-05	3.87832	TC2N	stable
ACSL5	0.414695	7.73808	4.75715	4.5331e-06	8.84142e-05	3.87791	ACSL5	stable
TLR4	-0.56559	5.12649	-4.75699	4.53621e-06	8.84142e-05	3.87727	TLR4	stable
TSTD1	0.746993	11.0155	4.75579	4.55972e-06	8.87725e-05	3.8724	TSTD1	up
NDFIP2	0.301204	5.46743	4.75555	4.56451e-06	8.87725e-05	3.87141	NDFIP2	stable
LPAR6	-0.729718	6.69874	-4.75242	4.62635e-06	8.98777e-05	3.85874	LPAR6	down
PARP4	0.395988	9.75576	4.75042	4.66639e-06	9.05573e-05	3.85063	PARP4	stable
VWA8	0.320005	6.75934	4.75012	4.67245e-06	9.05768e-05	3.84941	VWA8	stable
ERRFI1	-0.456939	5.84265	-4.74911	4.69276e-06	9.08099e-05	3.84533	ERRFI1	stable
PRIM1	0.569588	7.31199	4.74902	4.69462e-06	9.08099e-05	3.84495	PRIM1	stable
ATL3	0.230232	6.71506	4.74705	4.7345e-06	9.14826e-05	3.83699	ATL3	stable
LRRC37A4P	0.479375	8.51126	4.74495	4.77747e-06	9.22134e-05	3.82849	LRRC37A4P	stable
ROCK2	0.327671	6.67808	4.74379	4.80122e-06	9.25721e-05	3.82382	ROCK2	stable
LBH	0.62033	9.52285	4.7431	4.81563e-06	9.27501e-05	3.821	LBH	up
KIF21B	-0.316707	8.13967	-4.74274	4.82303e-06	9.27928e-05	3.81955	KIF21B	stable
CETN2	0.4501	8.42106	4.74193	4.83989e-06	9.30173e-05	3.81627	CETN2	stable
FMNL3	0.368446	6.42146	4.74002	4.87974e-06	9.36825e-05	3.80855	FMNL3	stable
SEPTIN6	0.532934	8.71477	4.73899	4.90147e-06	9.39991e-05	3.80437	SEPTIN6	stable
TPP1	0.332349	8.80376	4.73816	4.91899e-06	9.42341e-05	3.80101	TPP1	stable
MCTS1	0.329152	7.75487	4.73584	4.96822e-06	9.5007e-05	3.79164	MCTS1	stable
ZNF275	0.465783	8.7451	4.73576	4.96994e-06	9.5007e-05	3.79131	ZNF275	stable
MTMR14	-0.197818	7.72036	-4.73358	5.01651e-06	9.5795e-05	3.78253	MTMR14	stable
PRKCB	0.443244	9.00844	4.73321	5.02455e-06	9.58464e-05	3.78102	PRKCB	stable
VPS35	0.46014	8.53907	4.73229	5.04457e-06	9.61258e-05	3.77728	VPS35	stable
RBM12B	0.155295	5.18177	4.73146	5.06257e-06	9.63664e-05	3.77393	RBM12B	stable
ZDHHC18	-0.230049	6.46872	-4.72932	5.10907e-06	9.71482e-05	3.76533	ZDHHC18	stable
METTL7A	0.249067	7.04624	4.72839	5.12958e-06	9.74348e-05	3.76156	METTL7A	stable
IRS4	-0.152354	5.64775	-4.72757	5.14757e-06	9.76729e-05	3.75826	IRS4	stable
MBNL1-AS1	-0.178382	5.60772	-4.72693	5.16182e-06	9.78398e-05	3.75566	MBNL1-AS1	stable
ZHX2	0.460881	10.205	4.72606	5.18111e-06	9.81014e-05	3.75215	ZHX2	stable
ADM	-0.973319	8.75762	-4.72374	5.2328e-06	9.89757e-05	3.74281	ADM	down
TMBIM4	0.41013	10.3201	4.72301	5.24922e-06	9.91814e-05	3.73986	TMBIM4	stable
CFAP97	0.244909	5.95651	4.72268	5.25683e-06	9.92206e-05	3.73849	CFAP97	stable
CD3G	-0.645344	6.75868	-4.72154	5.28249e-06	9.96e-05	3.73391	CD3G	down
RPA3	0.313312	8.84404	4.71817	5.35939e-06	0.000100944	3.72031	RPA3	stable
RAB32	-0.310924	6.30129	-4.71611	5.40673e-06	0.000101728	3.71204	RAB32	stable
IRS1	0.270341	5.61985	4.71489	5.43502e-06	0.000102153	3.70713	IRS1	stable
BCL2L13	0.181304	6.94788	4.71272	5.48579e-06	0.000103	3.69838	BCL2L13	stable
IPP	0.272347	4.98466	4.71212	5.50002e-06	0.000103159	3.69594	IPP	stable
TBCEL	0.23355	5.37556	4.71179	5.5077e-06	0.000103195	3.69463	TBCEL	stable
TMEM147-AS1	0.346489	8.25881	4.71117	5.52246e-06	0.000103363	3.69211	TMEM147-AS1	stable
TNF	-0.876846	7.48106	-4.71037	5.54126e-06	0.000103606	3.68891	TNF	down
RABGAP1L	0.313718	8.28964	4.70972	5.55666e-06	0.000103786	3.6863	RABGAP1L	stable
CHD1	-0.573127	9.75079	-4.70891	5.57608e-06	0.000104016	3.68302	CHD1	stable
ASXL2	0.35438	5.93654	4.70872	5.58061e-06	0.000104016	3.68226	ASXL2	stable
KRCC1	0.65302	7.76422	4.7078	5.60248e-06	0.000104316	3.67858	KRCC1	up
ATRN	0.320751	6.27563	4.70629	5.63886e-06	0.000104796	3.67249	ATRN	stable
IMPDH2	0.599625	9.62967	4.70624	5.63997e-06	0.000104796	3.6723	IMPDH2	up
ADD1	0.211376	8.36068	4.70491	5.67221e-06	0.000105286	3.66694	ADD1	stable
WASF2	0.371281	10.3638	4.70278	5.72409e-06	0.000106139	3.65837	WASF2	stable
ECH1	0.388384	9.44172	4.70089	5.77064e-06	0.000106891	3.65075	ECH1	stable
CD40LG	-0.211167	6.75762	-4.69632	5.88432e-06	0.000108884	3.6324	CD40LG	stable
ARHGAP44	0.650689	7.67983	4.69526	5.9109e-06	0.000109263	3.62816	ARHGAP44	up
DCTN1	0.271195	8.0943	4.69411	5.94012e-06	0.00010969	3.62353	DCTN1	stable
SMARCA2	0.19962	6.2949	4.69352	5.95513e-06	0.000109854	3.62115	SMARCA2	stable
PWWP3A	0.302127	6.25356	4.69277	5.9741e-06	0.000110009	3.61816	PWWP3A	stable
CST4	-0.15424	5.29536	-4.69271	5.97582e-06	0.000110009	3.61789	CST4	stable
ASGR1	-0.432796	5.2053	-4.69214	5.99021e-06	0.000110161	3.61563	ASGR1	stable
CENPT	0.3364	6.79709	4.69047	6.03304e-06	0.000110835	3.60893	CENPT	stable
SAR1A	-0.465674	8.3998	-4.68889	6.07392e-06	0.000111411	3.60257	SAR1A	stable
CCRL2	-0.672805	5.85543	-4.68878	6.07685e-06	0.000111411	3.60212	CCRL2	down
RUVBL1	0.537489	6.57868	4.68827	6.08989e-06	0.000111536	3.6001	RUVBL1	stable
ZNF879	0.334112	5.14437	4.68581	6.1541e-06	0.000112597	3.59024	ZNF879	stable
CEP290	0.261729	6.51467	4.68456	6.18712e-06	0.000113085	3.58521	CEP290	stable
ADAM8	-0.278597	7.15182	-4.68116	6.27752e-06	0.000114621	3.57156	ADAM8	stable
DTYMK	0.379435	5.97609	4.68065	6.29115e-06	0.000114753	3.56953	DTYMK	stable
GANAB	0.28718	9.02613	4.67657	6.40123e-06	0.000116642	3.55321	GANAB	stable
RPAP3	0.575304	6.33351	4.67616	6.41256e-06	0.000116729	3.55155	RPAP3	stable
LOC101927811	-0.373253	6.36066	-4.6739	6.47456e-06	0.000117738	3.5425	LOC101927811	stable
CFP	-0.790037	7.51483	-4.67219	6.52182e-06	0.000118477	3.53566	CFP	down
CAPN3	0.497026	7.6738	4.6715	6.54094e-06	0.000118705	3.53291	CAPN3	stable
C5orf63	0.251083	5.35596	4.67122	6.54886e-06	0.000118728	3.53177	C5orf63	stable
HEY1	-0.360201	6.06603	-4.67065	6.56462e-06	0.000118893	3.52951	HEY1	stable
HDGFL3	-0.312933	4.4579	-4.66969	6.59158e-06	0.000119166	3.52566	HDGFL3	stable
GADD45G	-0.361133	5.94563	-4.66927	6.60336e-06	0.000119166	3.52398	GADD45G	stable
TAF6	0.265707	8.1	4.66895	6.61238e-06	0.000119166	3.52269	TAF6	stable
PAXIP1-AS1	0.530333	8.48841	4.66893	6.6128e-06	0.000119166	3.52264	PAXIP1-AS1	stable
NUP214	-0.157278	6.73934	-4.66893	6.61295e-06	0.000119166	3.52261	NUP214	stable
USP54	0.244182	6.63497	4.66796	6.64011e-06	0.000119508	3.51876	USP54	stable
TNNT1	-0.273916	5.65026	-4.66778	6.64525e-06	0.000119508	3.51803	TNNT1	stable
RPS6KC1	0.371091	6.78616	4.66724	6.6607e-06	0.000119665	3.51585	RPS6KC1	stable
COG4	0.454384	7.6045	4.66198	6.81132e-06	0.000122249	3.49482	COG4	stable
ANGEL1	0.202802	6.52753	4.66058	6.85194e-06	0.000122855	3.48923	ANGEL1	stable
STAMBPL1	0.403043	7.03344	4.66031	6.85963e-06	0.00012287	3.48818	STAMBPL1	stable
KLHL8	0.338504	7.68096	4.65989	6.87187e-06	0.000122966	3.4865	KLHL8	stable
HSD17B10	0.338388	9.85715	4.65922	6.89149e-06	0.000123194	3.48382	HSD17B10	stable
AKR1A1	0.524667	9.3106	4.65755	6.94056e-06	0.000123948	3.47715	AKR1A1	stable
IFRD2	0.288144	8.08391	4.65717	6.95171e-06	0.000124023	3.47564	IFRD2	stable
TMEM218	0.345537	5.58022	4.65447	7.03207e-06	0.000125283	3.46484	TMEM218	stable
E2F5	0.188424	6.25539	4.65432	7.03633e-06	0.000125283	3.46427	E2F5	stable
JDP2	-0.282079	6.77397	-4.6539	7.04887e-06	0.000125382	3.4626	JDP2	stable
OXCT1	0.359289	8.56517	4.65165	7.11654e-06	0.000126392	3.45361	OXCT1	stable
FBXO22	0.223987	5.00776	4.65155	7.11979e-06	0.000126392	3.45318	FBXO22	stable
DKK3	-0.108155	3.78868	-4.64987	7.17054e-06	0.000127167	3.44651	DKK3	stable
MT1HL1	-0.326091	9.01119	-4.64884	7.2021e-06	0.0001276	3.44238	MT1HL1	stable
IL2RG	0.669105	10.3952	4.64782	7.2333e-06	0.000128027	3.43832	IL2RG	up
PPP2R2B	-0.175762	4.41053	-4.64698	7.25887e-06	0.000128352	3.435	PPP2R2B	stable
HEMK1	0.397622	7.22578	4.6432	7.37627e-06	0.0001303	3.41992	HEMK1	stable
NR4A2	-1.1323	9.5983	-4.64097	7.44625e-06	0.000131406	3.41104	NR4A2	down
POT1	0.366476	7.47775	4.64073	7.45378e-06	0.00013141	3.41009	POT1	stable
CD79B	0.802828	9.31086	4.64007	7.47472e-06	0.000131524	3.40746	CD79B	up
KSR2	1.03625	7.86325	4.64006	7.47497e-06	0.000131524	3.40742	KSR2	up
TGFA	-0.149466	5.31914	-4.63944	7.49457e-06	0.00013174	3.40496	TGFA	stable
ZFP36	-0.36617	12.0754	-4.63876	7.51642e-06	0.000131935	3.40223	ZFP36	stable
MRPL51	0.358426	8.6	4.63863	7.52041e-06	0.000131935	3.40173	MRPL51	stable
ZDHHC2	0.40539	7.68894	4.63797	7.5415e-06	0.000132176	3.3991	ZDHHC2	stable
DDB1	0.270425	8.80616	4.63028	7.79096e-06	0.000136414	3.36851	DDB1	stable
SCRIB	0.33323	7.65775	4.62993	7.8024e-06	0.000136481	3.36713	SCRIB	stable
SUPT7L	0.236263	6.76375	4.6284	7.85316e-06	0.000137125	3.36104	SUPT7L	stable
TUBGCP4	0.266094	6.85421	4.62817	7.86079e-06	0.000137125	3.36013	TUBGCP4	stable
TRMT13	0.434	6.18556	4.62813	7.86217e-06	0.000137125	3.35996	TRMT13	stable
CDADC1	-0.351386	6.71152	-4.62708	7.89696e-06	0.000137598	3.35581	CDADC1	stable
TMEM126B	0.482793	8.85927	4.62628	7.92375e-06	0.000137833	3.35263	TMEM126B	stable
NRSN2-AS1	0.32053	4.40894	4.62613	7.92898e-06	0.000137833	3.35201	NRSN2-AS1	stable
PDLIM1	0.390093	11.1307	4.62599	7.93356e-06	0.000137833	3.35147	PDLIM1	stable
IGFBP3	-0.264218	5.59238	-4.62393	8.00293e-06	0.000138904	3.34329	IGFBP3	stable
TMEM44-AS1	0.281791	6.5743	4.61978	8.14443e-06	0.000141223	3.32682	TMEM44-AS1	stable
CPNE5	1.09531	8.91205	4.6195	8.15398e-06	0.000141252	3.32572	CPNE5	up
RNASEH2C	0.513125	7.55927	4.61615	8.27028e-06	0.000143128	3.31241	RNASEH2C	stable
PRSS23	-0.427381	5.32413	-4.61574	8.28448e-06	0.000143235	3.3108	PRSS23	stable
PSEN2	0.230796	5.55433	4.61501	8.31015e-06	0.00014342	3.30789	PSEN2	stable
NUDT6	0.336404	5.17242	4.61498	8.3112e-06	0.00014342	3.30778	NUDT6	stable
C20orf194	0.401296	7.17156	4.61341	8.36647e-06	0.000144235	3.30155	C20orf194	stable
CHD9	0.252719	6.77229	4.61226	8.40706e-06	0.000144795	3.297	CHD9	stable
NDUFAF5	-0.399474	6.71773	-4.60976	8.49616e-06	0.00014619	3.2871	NDUFAF5	stable
DMAC2L	0.216136	6.47899	4.60893	8.52602e-06	0.000146476	3.2838	DMAC2L	stable
EIF2B3	0.352068	6.6	4.60884	8.52919e-06	0.000146476	3.28345	EIF2B3	stable
SAMD9L	0.770816	7.34071	4.6082	8.55242e-06	0.000146735	3.2809	SAMD9L	up
KIAA1324	-0.191277	5.01258	-4.60772	8.56958e-06	0.0001468	3.27901	KIAA1324	stable
KIAA0040	0.509875	7.64891	4.60764	8.57263e-06	0.0001468	3.27868	KIAA0040	stable
MCCC1	0.467161	8.01914	4.60717	8.58955e-06	0.000146949	3.27683	MCCC1	stable
KLF8	0.592858	7.02881	4.6056	8.64662e-06	0.000147718	3.27061	KLF8	up
SLC35A4	0.416654	8.51603	4.60548	8.65097e-06	0.000147718	3.27013	SLC35A4	stable
EIF2AK1	0.338025	8.8348	4.60439	8.69066e-06	0.000148254	3.26583	EIF2AK1	stable
RPA1	0.331358	8.75309	4.60112	8.81141e-06	0.000150086	3.25287	RPA1	stable
GBE1	0.37286	7.90967	4.60095	8.81764e-06	0.000150086	3.25221	GBE1	stable
ZNF138	0.318953	6.71987	4.6008	8.8232e-06	0.000150086	3.25162	ZNF138	stable
PTER	0.470139	6.67391	4.60052	8.8336e-06	0.000150121	3.25051	PTER	stable
BCL9L	-0.359184	7.48778	-4.59944	8.87385e-06	0.000150662	3.24624	BCL9L	stable
NDUFAF1	0.428226	7.33967	4.59786	8.93302e-06	0.000151523	3.24	NDUFAF1	stable
STIM1	0.200602	7.50477	4.59695	8.9676e-06	0.000151828	3.23637	STIM1	stable
LOC153684	0.289995	6.63364	4.59694	8.96794e-06	0.000151828	3.23633	LOC153684	stable
CLEC4E	-0.413145	5.98894	-4.59591	9.00676e-06	0.000152341	3.23227	CLEC4E	stable
MB21D2	-0.459989	6.45232	-4.59463	9.05559e-06	0.000153022	3.2272	MB21D2	stable
LCORL	0.301264	6.22775	4.59349	9.09874e-06	0.000153607	3.22273	LCORL	stable
RAB3IP	0.198992	5.33726	4.59312	9.11319e-06	0.000153706	3.22124	RAB3IP	stable
CSNK1D	-0.441949	9.7643	-4.59275	9.12719e-06	0.000153797	3.2198	CSNK1D	stable
RRAGB	0.286672	5.54278	4.59247	9.13816e-06	0.000153837	3.21867	RRAGB	stable
PILRA	-0.624135	6.88487	-4.59096	9.1964e-06	0.000154672	3.2127	PILRA	down
NBR1	0.333111	7.98374	4.58896	9.27401e-06	0.000155831	3.20481	NBR1	stable
CDC16	0.416496	9.55744	4.58738	9.33555e-06	0.000156718	3.1986	CDC16	stable
PTGIR	-0.205088	6.74656	-4.58655	9.36839e-06	0.000157122	3.1953	PTGIR	stable
OXR1	0.381731	5.56942	4.58569	9.4021e-06	0.000157427	3.19193	OXR1	stable
ID2B	-0.171511	3.89152	-4.58564	9.40417e-06	0.000157427	3.19172	ID2B	stable
SMARCA4	0.231913	6.80369	4.58532	9.41672e-06	0.000157491	3.19047	SMARCA4	stable
TIMP1	-0.704433	9.09762	-4.58495	9.4316e-06	0.000157592	3.18899	TIMP1	down
RALBP1	0.502716	7.74009	4.58358	9.48594e-06	0.000158352	3.18359	RALBP1	stable
CTSZ	0.276101	7.3397	4.58328	9.4979e-06	0.000158404	3.18241	CTSZ	stable
CHST13	-0.222152	5.50828	-4.58271	9.52059e-06	0.000158635	3.18017	CHST13	stable
CT75	-0.210427	4.04344	-4.58203	9.54805e-06	0.000158945	3.17746	CT75	stable
VPS41	0.365404	5.32675	4.58063	9.60408e-06	0.000159729	3.17197	VPS41	stable
SOCS1	-0.26088	5.3994	-4.57874	9.68061e-06	0.000160824	3.16452	SOCS1	stable
GNPDA1	0.387089	7.42397	4.57857	9.68787e-06	0.000160824	3.16381	GNPDA1	stable
CLEC10A	-0.431179	5.59742	-4.57711	9.74734e-06	0.000161661	3.15807	CLEC10A	stable
TIMMDC1	0.460481	8.95477	4.57636	9.77806e-06	0.000162021	3.15511	TIMMDC1	stable
SOS1	0.360048	6.77745	4.57521	9.82536e-06	0.000162654	3.15058	SOS1	stable
ATP2B1-AS1	-0.615628	9.59212	-4.57461	9.84999e-06	0.000162911	3.14823	ATP2B1-AS1	down
HNRNPA3	0.262649	9.18576	4.57381	9.88296e-06	0.000163306	3.14509	HNRNPA3	stable
MTMR6	-0.574412	7.34377	-4.57233	9.94454e-06	0.000164172	3.13926	MTMR6	stable
ZNF573	0.638516	6.84583	4.57209	9.9547e-06	0.000164188	3.1383	ZNF573	up
IKBKB	0.332508	7.0866	4.57084	1.00071e-05	0.0001649	3.13337	IKBKB	stable
APOBR	-0.408732	6.75212	-4.56961	1.00589e-05	0.000165585	3.12852	APOBR	stable
LOC645513	0.260718	5.67338	4.56941	1.00671e-05	0.000165585	3.12776	LOC645513	stable
APOBEC3G	0.253815	8.84719	4.56905	1.00825e-05	0.000165686	3.12632	APOBEC3G	stable
MTFP1	-0.386079	7.56232	-4.56549	1.0234e-05	0.000168021	3.11232	MTFP1	stable
RFXAP	0.324647	5.4198	4.56368	1.03118e-05	0.000169144	3.10521	RFXAP	stable
LCP2	-0.401857	6.39446	-4.56253	1.03615e-05	0.000169803	3.1007	LCP2	stable
BCL2L2	0.301798	7.50477	4.55994	1.04744e-05	0.000171214	3.09053	BCL2L2	stable
RMDN2	0.485216	6.77219	4.55994	1.04746e-05	0.000171214	3.09051	RMDN2	stable
TPR	0.187234	7.78806	4.5599	1.04764e-05	0.000171214	3.09035	TPR	stable
VPS35L	0.334011	7.87669	4.55968	1.04858e-05	0.000171214	3.0895	VPS35L	stable
NTHL1	0.391381	5.61795	4.55929	1.0503e-05	0.000171338	3.08797	NTHL1	stable
SELENOF	0.295268	10.8018	4.55905	1.05137e-05	0.000171357	3.08701	SELENOF	stable
MRPL52	0.199986	7.17328	4.55871	1.05288e-05	0.000171447	3.08566	MRPL52	stable
TCF12	0.221339	6.78038	4.55664	1.06204e-05	0.000172781	3.07753	TCF12	stable
BBS9	0.220639	5.11255	4.55544	1.06736e-05	0.000173354	3.07284	BBS9	stable
PLAAT3	-0.32584	6.67013	-4.55529	1.06805e-05	0.000173354	3.07223	PLAAT3	stable
BTLA	0.490704	9.01649	4.5552	1.06846e-05	0.000173354	3.07187	BTLA	stable
SCAI	0.347375	5.44898	4.55353	1.07595e-05	0.000174368	3.06532	SCAI	stable
RFLNB	-0.863977	8.70758	-4.55337	1.07666e-05	0.000174368	3.0647	RFLNB	down
NOCT	-0.185172	5.49013	-4.55275	1.07944e-05	0.000174661	3.06227	NOCT	stable
ZNF84	0.267726	8.11245	4.5523	1.08147e-05	0.000174832	3.06051	ZNF84	stable
PPP3CA	0.4301	9.87446	4.55183	1.08359e-05	0.000174913	3.05868	PPP3CA	stable
DENND4B	0.211689	10.2619	4.55169	1.08422e-05	0.000174913	3.05813	DENND4B	stable
SLC35B4	0.251514	6.35181	4.55154	1.08492e-05	0.000174913	3.05753	SLC35B4	stable
ATP10A	-0.185378	5.99957	-4.55071	1.08868e-05	0.000174913	3.05427	ATP10A	stable
PIGK	0.658055	6.92099	4.55068	1.08881e-05	0.000174913	3.05417	PIGK	up
SLC7A5	-0.921805	8.64675	-4.55068	1.08881e-05	0.000174913	3.05417	SLC7A5	down
MARCO	-0.293321	6.02523	-4.55068	1.08881e-05	0.000174913	3.05416	MARCO	stable
EIF3J-DT	0.471947	7.74046	4.55001	1.09187e-05	0.000175247	3.05153	EIF3J-DT	stable
CAT	0.430491	7.334	4.54948	1.09432e-05	0.000175483	3.04943	CAT	stable
KCNN4	0.557332	9.90669	4.54842	1.09918e-05	0.000176104	3.04527	KCNN4	stable
ABCA11P	0.2778	5.00298	4.54708	1.10533e-05	0.000176932	3.04003	ABCA11P	stable
CXCR6	-0.166489	5.3956	-4.54534	1.11339e-05	0.000178064	3.03321	CXCR6	stable
MDH2	0.35676	8.59417	4.54481	1.11585e-05	0.000178296	3.03114	MDH2	stable
FTO	0.489281	8.57907	4.54411	1.11912e-05	0.00017866	3.02839	FTO	stable
KMT5B	0.344998	7.60951	4.54261	1.12614e-05	0.000179376	3.02253	KMT5B	stable
UBQLN4	0.191498	7.25748	4.54252	1.12659e-05	0.000179376	3.02215	UBQLN4	stable
YBEY	0.323889	7.86258	4.54251	1.12661e-05	0.000179376	3.02213	YBEY	stable
CD2	-0.743446	7.97232	-4.54137	1.13201e-05	0.000180076	3.01765	CD2	down
IFNLR1	0.577846	9.21543	4.54103	1.13364e-05	0.000180175	3.0163	IFNLR1	stable
GIMAP7	-0.835493	6.70305	-4.54057	1.13579e-05	0.000180265	3.01452	GIMAP7	down
LINC00667	0.253299	7.66071	4.54042	1.13649e-05	0.000180265	3.01394	LINC00667	stable
CXorf65	-0.453905	8.61166	-4.54027	1.13722e-05	0.000180265	3.01333	CXorf65	stable
YME1L1	-0.109688	5.92528	-4.53968	1.14002e-05	0.000180549	3.01103	YME1L1	stable
CLEC16A	0.186707	6.45076	4.53909	1.14283e-05	0.000180769	3.00872	CLEC16A	stable
PAWR	0.282285	5.92444	4.53896	1.14343e-05	0.000180769	3.00823	PAWR	stable
LZIC	0.231868	7.15023	4.53826	1.14682e-05	0.000181038	3.00545	LZIC	stable
GATD1	0.422514	7.32841	4.53819	1.14715e-05	0.000181038	3.00518	GATD1	stable
DACT1	0.62717	6.69927	4.53738	1.15103e-05	0.000181489	3.00201	DACT1	up
HACE1	0.427737	7.12272	4.53575	1.15888e-05	0.000182562	2.99563	HACE1	stable
ZFAND5	-0.193049	7.3554	-4.53554	1.15987e-05	0.000182562	2.99483	ZFAND5	stable
CARD19	-0.399733	7.76146	-4.5336	1.16928e-05	0.000183882	2.98725	CARD19	stable
SLC25A46	0.394539	8.68142	4.5327	1.17369e-05	0.000184413	2.98372	SLC25A46	stable
ATP2C1	0.239367	6.57139	4.53169	1.17865e-05	0.000185031	2.97976	ATP2C1	stable
BCAP29	0.167288	6.66138	4.5302	1.18601e-05	0.000186001	2.97392	BCAP29	stable
GLCCI1	0.462584	8.24358	4.53002	1.18691e-05	0.000186001	2.97321	GLCCI1	stable
CHIC1	0.403775	7.89371	4.52953	1.18929e-05	0.000186081	2.97133	CHIC1	stable
CMTM4	-0.144651	5.20434	-4.52942	1.18988e-05	0.000186081	2.97086	CMTM4	stable
RBM14	0.338589	7.10738	4.52928	1.19053e-05	0.000186081	2.97035	RBM14	stable
ARHGAP12	0.384019	7.61219	4.52773	1.19825e-05	0.000187123	2.96429	ARHGAP12	stable
NUP58	-0.32013	6.09623	-4.52595	1.20718e-05	0.000188353	2.95732	NUP58	stable
ARSD	0.314206	6.05654	4.52458	1.21408e-05	0.000189231	2.95198	ARSD	stable
NELFB	0.509849	8.15192	4.52442	1.21492e-05	0.000189231	2.95133	NELFB	stable
FKBP3	0.125445	6.34735	4.52285	1.22284e-05	0.000190035	2.94522	FKBP3	stable
TNFAIP6	-0.867344	5.37341	-4.52278	1.22323e-05	0.000190035	2.94493	TNFAIP6	down
POLA1	0.545439	6.59881	4.52253	1.2245e-05	0.000190035	2.94396	POLA1	stable
ARPIN	-0.144407	5.73108	-4.52242	1.22503e-05	0.000190035	2.94355	ARPIN	stable
EPRS1	0.315512	8.32013	4.52236	1.22538e-05	0.000190035	2.94328	EPRS1	stable
CD3D	-0.729565	9.23026	-4.5214	1.23026e-05	0.000190626	2.93955	CD3D	down
RIPK3	0.316796	6.62709	4.52048	1.235e-05	0.000191196	2.93594	RIPK3	stable
PARG	0.222495	7.12762	4.51663	1.25495e-05	0.000193968	2.92091	PARG	stable
ACAT1	0.373895	8.48781	4.5166	1.25507e-05	0.000193968	2.92082	ACAT1	stable
GMPPA	0.331626	7.38669	4.51571	1.25973e-05	0.00019452	2.91734	GMPPA	stable
TNFRSF4	-0.150791	5.52076	-4.51459	1.26562e-05	0.000195261	2.91297	TNFRSF4	stable
TSEN2	0.243832	5.40348	4.51326	1.27265e-05	0.000196177	2.90777	TSEN2	stable
HADH	0.429413	6.99592	4.51296	1.2742e-05	0.000196247	2.90663	HADH	stable
ZNF133	0.350229	6.20613	4.51203	1.27913e-05	0.00019666	2.90301	ZNF133	stable
COX11	0.337324	6.30351	4.51192	1.27973e-05	0.00019666	2.90257	COX11	stable
WDR6	0.217858	7.36255	4.51184	1.28018e-05	0.00019666	2.90224	WDR6	stable
GOLPH3L	0.61357	7.07252	4.51155	1.28173e-05	0.00019673	2.9011	GOLPH3L	up
MAGED1	0.343886	10.0323	4.51084	1.28552e-05	0.000197143	2.89833	MAGED1	stable
PREB	0.41753	7.47212	4.50962	1.29202e-05	0.000197761	2.8936	PREB	stable
TTLL12	0.347437	7.12033	4.5096	1.29215e-05	0.000197761	2.89351	TTLL12	stable
MBLAC2	0.508453	5.92649	4.50946	1.29287e-05	0.000197761	2.89299	MBLAC2	stable
CAPRIN2	0.38334	8.87093	4.50833	1.29897e-05	0.000198525	2.88857	CAPRIN2	stable
MAF	-0.467825	5.51829	-4.50707	1.3058e-05	0.000199399	2.88365	MAF	stable
SH3BP5	0.309028	11.2006	4.50479	1.31822e-05	0.000201125	2.87477	SH3BP5	stable
ST3GAL6	-0.161375	3.90336	-4.50312	1.32739e-05	0.00020235	2.86827	ST3GAL6	stable
PIK3R1	-0.516425	8.72832	-4.50231	1.33183e-05	0.000202855	2.86514	PIK3R1	stable
OSGEPL1	0.474323	6.9648	4.50136	1.33709e-05	0.000203483	2.86145	OSGEPL1	stable
MAST3	0.483991	8.40974	4.50104	1.33887e-05	0.000203576	2.8602	MAST3	stable
IVNS1ABP	-0.38922	6.54517	-4.5007	1.34079e-05	0.000203576	2.85885	IVNS1ABP	stable
TUBB	0.411784	9.73497	4.50057	1.34149e-05	0.000203576	2.85836	TUBB	stable
INPP5F	0.616199	8.40768	4.50044	1.34224e-05	0.000203576	2.85784	INPP5F	up
UTP11	-0.18934	6.06043	-4.49871	1.35187e-05	0.000204862	2.85113	UTP11	stable
DPY19L1P1	0.421181	5.46775	4.49835	1.3539e-05	0.000204884	2.84973	DPY19L1P1	stable
SLC35E3	0.221553	6.43649	4.49828	1.3543e-05	0.000204884	2.84945	SLC35E3	stable
IQCH-AS1	0.32504	6.83947	4.49782	1.35687e-05	0.000205099	2.84767	IQCH-AS1	stable
NAP1L3	-0.552674	4.31497	-4.49659	1.36384e-05	0.000205979	2.84287	NAP1L3	stable
ZNF862	0.285818	8.22334	4.49633	1.3653e-05	0.000206025	2.84187	ZNF862	stable
UGP2	0.269803	7.50421	4.49605	1.36687e-05	0.00020609	2.84078	UGP2	stable
SEPHS1	0.196539	7.49139	4.49507	1.37242e-05	0.000206751	2.83699	SEPHS1	stable
MAX	-0.232896	8.68114	-4.49399	1.37859e-05	0.000207507	2.83278	MAX	stable
ZNF793-AS1	0.440832	5.80132	4.49295	1.38456e-05	0.000208126	2.82873	ZNF793-AS1	stable
FASLG	-0.165139	4.75258	-4.49281	1.38534e-05	0.000208126	2.8282	FASLG	stable
CUEDC2	0.339611	9.10947	4.49262	1.38643e-05	0.000208126	2.82746	CUEDC2	stable
WDR59	0.148843	6.25462	4.49246	1.38735e-05	0.000208126	2.82684	WDR59	stable
RIMKLB	0.500499	5.51204	4.49222	1.38876e-05	0.000208163	2.82589	RIMKLB	stable
TMEM109	0.415251	8.53007	4.49109	1.3953e-05	0.000208665	2.82148	TMEM109	stable
SLC35A5	0.571147	6.53974	4.49092	1.39627e-05	0.000208665	2.82083	SLC35A5	stable
DCAF11	0.258993	7.39311	4.49079	1.39702e-05	0.000208665	2.82033	DCAF11	stable
IER5	-0.445858	11.0292	-4.49064	1.3979e-05	0.000208665	2.81974	IER5	stable
TRAP1	0.157582	5.94195	4.49063	1.39794e-05	0.000208665	2.81971	TRAP1	stable
CHN2	-0.219451	5.01219	-4.48872	1.40903e-05	0.000210147	2.8123	CHN2	stable
MAP4	0.182379	7.17762	4.48793	1.41365e-05	0.000210565	2.80923	MAP4	stable
ETNK1	0.376665	6.17862	4.48738	1.41688e-05	0.000210565	2.80709	ETNK1	stable
PPM1K	0.277616	6.9231	4.48731	1.41728e-05	0.000210565	2.80683	PPM1K	stable
PRKDC	0.226424	6.39093	4.48725	1.41762e-05	0.000210565	2.8066	PRKDC	stable
GPRC5A	-0.122722	4.72821	-4.48724	1.41772e-05	0.000210565	2.80654	GPRC5A	stable
HERC4	0.242311	5.26871	4.48608	1.42452e-05	0.0002114	2.80205	HERC4	stable
ZNF347	0.243511	4.30924	4.48443	1.43426e-05	0.000212616	2.79566	ZNF347	stable
UBA1	0.412104	9.93245	4.48429	1.43509e-05	0.000212616	2.79512	UBA1	stable
SLC38A6	0.336502	4.41477	4.48394	1.43719e-05	0.000212751	2.79375	SLC38A6	stable
PIGV	0.360355	6.89063	4.48367	1.43883e-05	0.000212818	2.79268	PIGV	stable
PIK3CG	-0.291478	6.03773	-4.48246	1.44604e-05	0.000213708	2.78799	PIK3CG	stable
UGT2B17	0.931211	4.44331	4.48021	1.45957e-05	0.000215514	2.77926	UGT2B17	up
C2orf81	0.205984	7.72113	4.47991	1.46136e-05	0.000215514	2.77811	C2orf81	stable
LRP2BP	-0.385175	4.64053	-4.47983	1.46186e-05	0.000215514	2.77779	LRP2BP	stable
CZIB	0.371075	8.48497	4.47946	1.46408e-05	0.000215663	2.77637	CZIB	stable
ZFYVE21	0.32717	5.88526	4.47856	1.46951e-05	0.000216285	2.7729	ZFYVE21	stable
CPEB3	0.18279	5.12338	4.47804	1.47269e-05	0.000216574	2.77087	CPEB3	stable
IFT22	0.201875	6.46093	4.4775	1.47599e-05	0.000216881	2.76877	IFT22	stable
LCLAT1	0.600165	8.28046	4.47285	1.50463e-05	0.00022091	2.75075	LCLAT1	up
HSF2	-0.323968	5.84152	-4.47238	1.50754e-05	0.000221155	2.74895	HSF2	stable
PPARA	0.16974	5.17192	4.47192	1.51045e-05	0.000221401	2.74714	PPARA	stable
PIGP	0.379512	8.95192	4.46973	1.52413e-05	0.000223134	2.73868	PIGP	stable
LPIN1	-0.436128	6.80044	-4.46963	1.52477e-05	0.000223134	2.73829	LPIN1	stable
F3	-0.401942	5.2047	-4.4693	1.52684e-05	0.000223255	2.73702	F3	stable
LAMC1	0.426681	6.84798	4.46896	1.52899e-05	0.000223388	2.7357	LAMC1	stable
TTC38	-0.135514	6.71914	-4.46777	1.5365e-05	0.000224302	2.73111	TTC38	stable
HDLBP	0.121722	6.66294	4.46606	1.54739e-05	0.000225707	2.72449	HDLBP	stable
IFT27	0.215087	5.32166	4.4658	1.54909e-05	0.000225771	2.72346	IFT27	stable
LIPA	0.539879	10.1591	4.46542	1.55149e-05	0.000225937	2.72201	LIPA	stable
LYNX1	-0.108658	5.27669	-4.46434	1.55844e-05	0.000226764	2.71782	LYNX1	stable
SNX1	0.263782	7.15467	4.46364	1.56296e-05	0.000227239	2.7151	SNX1	stable
NLN	0.141694	5.86579	4.46324	1.56551e-05	0.000227424	2.71358	NLN	stable
SPATA5	0.176373	4.46221	4.46147	1.57696e-05	0.000228902	2.70675	SPATA5	stable
GPAT3	-0.662802	5.10066	-4.45994	1.58697e-05	0.000230169	2.70081	GPAT3	down
SMAD2	0.267097	7.62492	4.45871	1.59506e-05	0.000231155	2.69605	SMAD2	stable
ZNF818P	0.291521	4.85887	4.45846	1.59666e-05	0.000231199	2.69511	ZNF818P	stable
PAOX	0.257197	6.50755	4.45813	1.59884e-05	0.000231329	2.69383	PAOX	stable
UNG	0.450619	6.23026	4.45783	1.60085e-05	0.000231431	2.69265	UNG	stable
TTLL1	0.436312	6.29013	4.45753	1.60282e-05	0.000231431	2.6915	TTLL1	stable
PIGO	0.138901	6.13653	4.45744	1.60343e-05	0.000231431	2.69115	PIGO	stable
HLA-DOB	0.739495	9.6194	4.45626	1.61121e-05	0.000232368	2.68661	HLA-DOB	up
TMEM230	0.694597	9.6648	4.45412	1.62552e-05	0.000234242	2.67832	TMEM230	up
ATPSCKMT	0.242939	5.38106	4.4534	1.63033e-05	0.000234746	2.67555	ATPSCKMT	stable
VPS11	-0.238568	9.32887	-4.45088	1.64732e-05	0.000237002	2.66584	VPS11	stable
FAM49A	-0.773071	6.81238	-4.45035	1.65092e-05	0.000237149	2.66379	FAM49A	down
TRPT1	0.444609	7.91649	4.45015	1.65226e-05	0.000237149	2.66303	TRPT1	stable
SEPTIN7	0.209624	8.31592	4.45015	1.65231e-05	0.000237149	2.663	SEPTIN7	stable
DECR1	0.454151	9.00689	4.44901	1.66005e-05	0.000238069	2.65863	DECR1	stable
RIPOR2	0.690741	9.49868	4.44652	1.67713e-05	0.000240326	2.64904	RIPOR2	up
UBAP2	0.2443	7.97884	4.44448	1.69131e-05	0.000242164	2.64115	UBAP2	stable
INTS3	0.203504	6.45391	4.4436	1.69744e-05	0.000242848	2.63775	INTS3	stable
RAB5A	-0.204899	7.72077	-4.4429	1.70235e-05	0.000243356	2.63505	RAB5A	stable
IFT43	0.278301	6.92079	4.44146	1.71244e-05	0.000244603	2.62951	IFT43	stable
TCEAL2	-0.182274	3.74894	-4.44061	1.71841e-05	0.00024526	2.62625	TCEAL2	stable
COMMD1	0.383953	8.66715	4.43931	1.72764e-05	0.000246381	2.62123	COMMD1	stable
CHP1	-0.328337	8.70166	-4.43866	1.73224e-05	0.000246841	2.61874	CHP1	stable
CCDC78	0.342746	5.44616	4.43548	1.75507e-05	0.000249895	2.60648	CCDC78	stable
ARL2	0.458426	7.56967	4.43443	1.7626e-05	0.000250768	2.60246	ARL2	stable
TAOK1	0.280353	7.13405	4.4336	1.76864e-05	0.000251428	2.59926	TAOK1	stable
ATXN10	0.413881	8.71662	4.43333	1.77062e-05	0.00025151	2.59821	ATXN10	stable
LNP1	0.245109	6.4749	4.43205	1.77996e-05	0.000252635	2.59329	LNP1	stable
NPLOC4	0.349672	9.66907	4.42735	1.81459e-05	0.000257348	2.57523	NPLOC4	stable
EEA1	0.352684	5.38316	4.42678	1.81885e-05	0.000257748	2.57304	EEA1	stable
NSG1	-0.27649	5.60258	-4.42624	1.82284e-05	0.000258109	2.57098	NSG1	stable
POMGNT1	0.120016	5.22417	4.42494	1.83264e-05	0.000259291	2.56596	POMGNT1	stable
UBAP1	-0.31387	8.77384	-4.42437	1.83693e-05	0.000259693	2.56377	UBAP1	stable
MGC32805	-0.186604	5.69205	-4.42374	1.84164e-05	0.000260153	2.56138	MGC32805	stable
EBLN3P	0.290899	10.2652	4.42289	1.84808e-05	0.000260715	2.55811	EBLN3P	stable
CUTC	0.353733	8.6957	4.42283	1.84852e-05	0.000260715	2.55788	CUTC	stable
ZFP64	0.15489	5.98871	4.42241	1.85173e-05	0.000260962	2.55625	ZFP64	stable
SNAPIN	0.354375	8.69417	4.4215	1.85861e-05	0.000261726	2.55278	SNAPIN	stable
MPLKIP	0.376342	8.06258	4.42007	1.86958e-05	0.000263063	2.54727	MPLKIP	stable
DUS2	0.329362	8.74076	4.41967	1.87264e-05	0.000263287	2.54574	DUS2	stable
SETX	0.260628	7.90322	4.41809	1.88482e-05	0.000264639	2.53967	SETX	stable
BCL2	0.286841	8.36306	4.41785	1.88665e-05	0.000264639	2.53876	BCL2	stable
STK17B	-0.433238	8.68449	-4.41784	1.88669e-05	0.000264639	2.53874	STK17B	stable
AUH	0.498925	7.00715	4.4174	1.89012e-05	0.0002649	2.53704	AUH	stable
ARHGAP26	-0.265461	4.96111	-4.41722	1.89151e-05	0.0002649	2.53635	ARHGAP26	stable
AGAP1	-0.185139	5.00932	-4.41524	1.90692e-05	0.000266673	2.52875	AGAP1	stable
MAPK6	-0.301707	7.80212	-4.41512	1.90783e-05	0.000266673	2.5283	MAPK6	stable
IPPK	-0.247791	7.34258	-4.41502	1.90864e-05	0.000266673	2.52791	IPPK	stable
CABP5	-0.232932	4.94444	-4.41482	1.91019e-05	0.000266682	2.52715	CABP5	stable
HESX1	0.211402	5.18013	4.41306	1.92402e-05	0.000268404	2.52039	HESX1	stable
FIG4	0.803611	8.91993	4.41268	1.92701e-05	0.000268611	2.51894	FIG4	up
ZEB1-AS1	0.360011	5.5796	4.41211	1.93152e-05	0.000269031	2.51675	ZEB1-AS1	stable
KIAA2026	0.156768	6.348	4.41169	1.93487e-05	0.000269288	2.51513	KIAA2026	stable
PID1	-0.166722	4.29302	-4.41142	1.93699e-05	0.000269374	2.5141	PID1	stable
ZNF605	0.595704	5.92364	4.41116	1.93907e-05	0.000269454	2.51309	ZNF605	up
AGO3	0.381823	6.69136	4.41073	1.94248e-05	0.000269598	2.51145	AGO3	stable
ANKMY1	0.180146	5.9804	4.41065	1.94311e-05	0.000269598	2.51114	ANKMY1	stable
CHM	0.280463	5.96404	4.41038	1.94527e-05	0.000269688	2.51011	CHM	stable
TM7SF3	0.340472	6.1245	4.40923	1.95438e-05	0.000270473	2.50573	TM7SF3	stable
MIER1	-0.233125	7.8448	-4.40923	1.95438e-05	0.000270473	2.50573	MIER1	stable
PNPO	0.369574	6.46659	4.4091	1.95547e-05	0.000270473	2.50521	PNPO	stable
BCAT1	0.749807	6.04041	4.40714	1.97119e-05	0.000272438	2.49771	BCAT1	up
JPT2	0.246959	6.46126	4.40633	1.97771e-05	0.000272991	2.49462	JPT2	stable
SLC6A6	-0.226105	6.24983	-4.40617	1.97903e-05	0.000272991	2.49399	SLC6A6	stable
NHLRC3	0.304354	5.35437	4.40608	1.97976e-05	0.000272991	2.49365	NHLRC3	stable
TLR10	0.537352	6.87828	4.40568	1.98299e-05	0.000273226	2.49212	TLR10	stable
EHD1	-0.327119	8.99363	-4.40533	1.98585e-05	0.000273409	2.49077	EHD1	stable
DCAF6	0.195299	6.20779	4.40452	1.9924e-05	0.000274048	2.48769	DCAF6	stable
ZNF140	0.406388	6.66093	4.40433	1.99398e-05	0.000274048	2.48695	ZNF140	stable
ZFP41	0.125778	5.87585	4.40419	1.99508e-05	0.000274048	2.48643	ZFP41	stable
DNAJC24	0.478847	6.89139	4.40319	2.00325e-05	0.000274959	2.48261	DNAJC24	stable
NHP2	0.401528	10.234	4.40136	2.01835e-05	0.000276819	2.47558	NHP2	stable
MARCHF1	0.629112	9.31923	4.40003	2.02929e-05	0.000278074	2.47051	MARCHF1	up
METTL3	0.434612	7.94179	4.39987	2.0306e-05	0.000278074	2.46991	METTL3	stable
FAM120A	0.174335	7.51172	4.39864	2.04083e-05	0.000279262	2.4652	FAM120A	stable
CASZ1	-0.275645	5.90172	-4.39809	2.04541e-05	0.000279675	2.4631	CASZ1	stable
SFMBT2	-0.423961	6.31732	-4.39724	2.05255e-05	0.000280436	2.45984	SFMBT2	stable
MYCBP2	0.248479	10.7143	4.39653	2.05855e-05	0.000281042	2.45711	MYCBP2	stable
PDZD4	-0.210868	6.45013	-4.39596	2.06332e-05	0.000281459	2.45494	PDZD4	stable
NFS1	0.220605	7.16497	4.39573	2.06529e-05	0.000281459	2.45405	NFS1	stable
NBAS	0.119838	5.63071	4.3956	2.06632e-05	0.000281459	2.45358	NBAS	stable
SMARCC2	0.255869	8.90228	4.39512	2.07041e-05	0.000281802	2.45173	SMARCC2	stable
HADHA	0.237227	9.40989	4.39407	2.07931e-05	0.000282799	2.44772	HADHA	stable
C11orf68	0.297853	7.82689	4.39345	2.08456e-05	0.000283279	2.44536	C11orf68	stable
TFEB	0.399992	9.14808	4.39328	2.086e-05	0.000283279	2.44471	TFEB	stable
CRYZL1	0.402062	7.48937	4.39188	2.09793e-05	0.000284534	2.43937	CRYZL1	stable
TMEM117	0.2993	6.85616	4.39183	2.09843e-05	0.000284534	2.43915	TMEM117	stable
SMIM8	0.250859	5.0857	4.39108	2.10484e-05	0.000285042	2.43629	SMIM8	stable
SKIL	-0.348019	6.12175	-4.39098	2.10569e-05	0.000285042	2.43592	SKIL	stable
HAVCR2	-0.464361	6.30225	-4.39083	2.10694e-05	0.000285042	2.43536	HAVCR2	stable
CASD1	0.140511	5.43475	4.38994	2.11465e-05	0.000285869	2.43194	CASD1	stable
CEP104	0.263687	5.54413	4.38807	2.13085e-05	0.000287842	2.4248	CEP104	stable
AK5	-0.240402	5.18046	-4.38701	2.14007e-05	0.000288869	2.42076	AK5	stable
BICRAL	0.426898	8.1844	4.38532	2.15482e-05	0.000290642	2.41432	BICRAL	stable
NFAM1	-0.259279	7.0753	-4.38442	2.16274e-05	0.000291489	2.41089	NFAM1	stable
LPAR2	-0.278382	8.02305	-4.38306	2.17479e-05	0.000292893	2.40569	LPAR2	stable
CHML	0.338675	6.59881	4.38274	2.17765e-05	0.000293058	2.40446	CHML	stable
PARVG	0.365915	8.36868	4.37942	2.20728e-05	0.000296822	2.39181	PARVG	stable
HABP4	-0.232766	6.30192	-4.3792	2.20919e-05	0.000296857	2.391	HABP4	stable
CKMT2-AS1	0.354142	5.09156	4.37814	2.21879e-05	0.000297923	2.38695	CKMT2-AS1	stable
IRF1	-0.540241	9.57358	-4.37783	2.22162e-05	0.00029808	2.38575	IRF1	stable
MEAF6	0.253472	7.20296	4.37689	2.23014e-05	0.000298999	2.38217	MEAF6	stable
MFSD2A	-0.280618	6.7743	-4.37623	2.23612e-05	0.000299577	2.37966	MFSD2A	stable
HEATR5A	0.505751	5.66252	4.37567	2.24124e-05	0.000300038	2.37752	HEATR5A	stable
JTB	0.133872	12.1569	4.37471	2.24992e-05	0.000300975	2.3739	JTB	stable
ZDHHC7	-0.364346	9.51311	-4.37369	2.25933e-05	0.000302008	2.37	ZDHHC7	stable
LINC00467	0.332669	5.55043	4.3729	2.26661e-05	0.000302548	2.36699	LINC00467	stable
CYFIP2	0.339528	10.8482	4.37288	2.26675e-05	0.000302548	2.36693	CYFIP2	stable
FFAR2	-0.50743	5.38073	-4.37232	2.27191e-05	0.000302836	2.3648	FFAR2	stable
ODF2	0.377538	6.11785	4.37224	2.27266e-05	0.000302836	2.3645	ODF2	stable
FH	0.242563	6.91267	4.3721	2.27397e-05	0.000302836	2.36395	FH	stable
STAU2	0.306161	6.35917	4.37162	2.27845e-05	0.000303207	2.36211	STAU2	stable
C10orf143	0.615258	6.88993	4.37114	2.28288e-05	0.000303551	2.3603	C10orf143	up
EIF2D	0.260875	9.92523	4.37097	2.28443e-05	0.000303551	2.35966	EIF2D	stable
SAMSN1	-0.619807	9.93662	-4.37006	2.2929e-05	0.00030445	2.3562	SAMSN1	down
EPHX4	-0.153549	3.54755	-4.36976	2.29574e-05	0.000304603	2.35504	EPHX4	stable
FN1	-0.102242	4.42442	-4.36866	2.30599e-05	0.000305736	2.35087	FN1	stable
DHX16	0.303974	8.32901	4.36504	2.34022e-05	0.000310045	2.33708	DHX16	stable
DDHD2	0.333805	8.96119	4.3648	2.34244e-05	0.00031011	2.33619	DDHD2	stable
PAICS	0.317344	6.01174	4.36399	2.35019e-05	0.000310698	2.33311	PAICS	stable
HMG20A	0.328363	8.33033	4.36381	2.35193e-05	0.000310698	2.33241	HMG20A	stable
CRYZ	0.578281	7.91828	4.36379	2.35209e-05	0.000310698	2.33235	CRYZ	stable
NFIL3	-0.719326	8.80325	-4.36332	2.35661e-05	0.000310754	2.33055	NFIL3	down
ASH2L	0.269319	9.27272	4.36321	2.35766e-05	0.000310754	2.33014	ASH2L	stable
PRMT1	0.581525	9.82318	4.3632	2.35772e-05	0.000310754	2.33011	PRMT1	stable
EIF4E3	-0.526386	6.10707	-4.3628	2.36156e-05	0.000310862	2.32859	EIF4E3	stable
GLG1	0.333432	8.65055	4.36269	2.36258e-05	0.000310862	2.32818	GLG1	stable
CBR3	-0.380088	6.09464	-4.36257	2.36375e-05	0.000310862	2.32772	CBR3	stable
CD33	-0.493681	6.47874	-4.36078	2.381e-05	0.000312902	2.32092	CD33	stable
ARID5A	-0.619919	8.24815	-4.36059	2.3829e-05	0.000312922	2.32017	ARID5A	down
LOC100506302	0.322442	7.33331	4.35968	2.39166e-05	0.000313842	2.31674	LOC100506302	stable
SH2B3	-0.542658	9.48113	-4.35417	2.44576e-05	0.000320706	2.29582	SH2B3	stable
RAI1	0.213825	7.04805	4.35391	2.44834e-05	0.000320763	2.29483	RAI1	stable
LOXL1	-0.284998	4.86358	-4.35376	2.44977e-05	0.000320763	2.29428	LOXL1	stable
NIPAL3	0.246039	5.7491	4.35356	2.45182e-05	0.000320796	2.2935	NIPAL3	stable
SNX17	0.349961	9.56093	4.35186	2.46876e-05	0.000322776	2.28706	SNX17	stable
GNPTAB	0.268614	7.77947	4.35151	2.47225e-05	0.000322824	2.28574	GNPTAB	stable
SYNM	-0.182411	4.94354	-4.35146	2.47272e-05	0.000322824	2.28556	SYNM	stable
C1orf116	-0.106244	4.67223	-4.35025	2.48489e-05	0.000324176	2.28097	C1orf116	stable
PTOV1	0.237425	6.30977	4.34999	2.48756e-05	0.000324288	2.27996	PTOV1	stable
PGAP1	-0.256426	3.94672	-4.34877	2.49987e-05	0.000325656	2.27534	PGAP1	stable
ANP32E	0.288491	9.4468	4.34852	2.50239e-05	0.000325747	2.2744	ANP32E	stable
CRELD1	0.423528	6.04497	4.34817	2.50598e-05	0.000325978	2.27306	CRELD1	stable
GPR132	-0.313382	6.13073	-4.34752	2.51257e-05	0.000326598	2.2706	GPR132	stable
MMS19	0.269604	8.29417	4.34693	2.51853e-05	0.000327135	2.26839	MMS19	stable
SLC38A5	0.305086	6.44298	4.3454	2.53423e-05	0.000328936	2.26258	SLC38A5	stable
PSMG1	0.33296	7.13735	4.3452	2.53626e-05	0.00032895	2.26183	PSMG1	stable
NECTIN2	-0.168028	5.87447	-4.34503	2.53801e-05	0.00032895	2.26118	NECTIN2	stable
HOXA1	-0.34934	5.00596	-4.34358	2.55301e-05	0.000330428	2.25567	HOXA1	stable
AARS1	0.356482	8.56325	4.34357	2.55311e-05	0.000330428	2.25563	AARS1	stable
SLC39A14	0.461384	6.52298	4.3431	2.55796e-05	0.000330817	2.25386	SLC39A14	stable
PIP4K2B	0.227325	6.94732	4.34277	2.56134e-05	0.000331015	2.25262	PIP4K2B	stable
RNF123	0.314943	7.57215	4.34112	2.57855e-05	0.000332868	2.24636	RNF123	stable
CBFA2T3	0.557516	9.2106	4.34104	2.57939e-05	0.000332868	2.24606	CBFA2T3	stable
FGF9	-0.347572	4.08447	-4.34085	2.58132e-05	0.000332877	2.24536	FGF9	stable
DUSP10	-0.770387	8.72334	-4.33995	2.59079e-05	0.000333858	2.24193	DUSP10	down
FBXO41	0.227861	6.61278	4.33909	2.59973e-05	0.000334769	2.23871	FBXO41	stable
CTSL	-0.711725	6.86715	-4.33846	2.60646e-05	0.000335394	2.23629	CTSL	down
IQGAP1	0.43187	9.21139	4.33709	2.62091e-05	0.00033677	2.23112	IQGAP1	stable
HLA-DMA	0.348856	12.1575	4.33709	2.62091e-05	0.00033677	2.23112	HLA-DMA	stable
GSTCD	0.193768	5.63887	4.33689	2.62305e-05	0.000336803	2.23036	GSTCD	stable
UBE2D1	-0.267585	5.97823	-4.33563	2.63639e-05	0.000338274	2.22561	UBE2D1	stable
PHC2	-0.161588	7.66066	-4.33179	2.67767e-05	0.000343325	2.21108	PHC2	stable
CSGALNACT2	-0.269084	8.28503	-4.33057	2.69091e-05	0.000344658	2.20647	CSGALNACT2	stable
FCN1	-1.20573	9.87126	-4.33038	2.69297e-05	0.000344658	2.20576	FCN1	down
TEAD2	0.320625	6.97866	4.3303	2.69384e-05	0.000344658	2.20545	TEAD2	stable
ZMAT1	0.405927	5.64616	4.32918	2.7061e-05	0.000345978	2.20121	ZMAT1	stable
GOLGA3	0.228515	8.03712	4.32732	2.72641e-05	0.000348327	2.19422	GOLGA3	stable
TSHZ3	-0.22185	5.25106	-4.32558	2.74564e-05	0.000350534	2.18765	TSHZ3	stable
PNKP	0.498047	7.43093	4.3251	2.75096e-05	0.000350963	2.18584	PNKP	stable
NEFL	-0.202024	4.20119	-4.32472	2.75516e-05	0.000351249	2.18441	NEFL	stable
TP53	0.385637	6.1793	4.32421	2.7609e-05	0.000351729	2.18247	TP53	stable
SOX13	-0.139016	5.40977	-4.32307	2.77366e-05	0.000353006	2.17815	SOX13	stable
MPI	0.226854	6.02675	4.32296	2.77486e-05	0.000353006	2.17775	MPI	stable
TTC5	0.180039	6.12732	4.32239	2.78127e-05	0.000353571	2.17559	TTC5	stable
PHB	0.414204	7.66099	4.32157	2.79044e-05	0.000354485	2.17251	PHB	stable
TBCA	0.289563	10.8911	4.32126	2.79395e-05	0.000354679	2.17134	TBCA	stable
MCM5	0.361354	9.19606	4.32036	2.80415e-05	0.000355722	2.16793	MCM5	stable
GRPEL1	-0.339783	8.84748	-4.31968	2.81179e-05	0.000356438	2.16539	GRPEL1	stable
CCND3	0.537512	11.0404	4.3184	2.82634e-05	0.000358029	2.16056	CCND3	stable
CTNNBL1	0.238105	8.59616	4.31801	2.83086e-05	0.000358349	2.15907	CTNNBL1	stable
ARMC10	0.451688	7.50093	4.31755	2.83606e-05	0.000358753	2.15735	ARMC10	stable
SMOX	-0.212551	6.41311	-4.31411	2.8757e-05	0.000363386	2.14438	SMOX	stable
HSPB11	0.304407	7.34506	4.31399	2.87706e-05	0.000363386	2.14394	HSPB11	stable
IKZF3	0.386915	7.86748	4.31384	2.87877e-05	0.000363386	2.14338	IKZF3	stable
TTC17	0.254474	7.38025	4.31283	2.8905e-05	0.00036461	2.13958	TTC17	stable
RGS5	0.143912	4.6574	4.3124	2.89557e-05	0.000364946	2.13794	RGS5	stable
TMLHE	0.252477	5.29619	4.3118	2.90253e-05	0.000364946	2.1357	TMLHE	stable
PPFIBP2	-0.373886	6.69285	-4.3118	2.90257e-05	0.000364946	2.13568	PPFIBP2	stable
UQCC3	0.346553	6.36358	4.31161	2.90474e-05	0.000364946	2.13498	UQCC3	stable
TMCO3	0.261667	5.4425	4.31158	2.90515e-05	0.000364946	2.13485	TMCO3	stable
MMAB	0.148912	6.35238	4.31156	2.90539e-05	0.000364946	2.13478	MMAB	stable
CD83	-0.613346	11.8144	-4.31112	2.91056e-05	0.000365309	2.13311	CD83	down
GPRIN3	-0.377514	5.55227	-4.31096	2.91236e-05	0.000365309	2.13254	GPRIN3	stable
ENPP2	0.986556	6.92672	4.31037	2.91931e-05	0.000365925	2.13031	ENPP2	up
SEMA6B	-0.180192	6.01278	-4.31004	2.92316e-05	0.000366123	2.12907	SEMA6B	stable
MLLT11	0.408467	8.02788	4.30989	2.92498e-05	0.000366123	2.12849	MLLT11	stable
MORC2	0.228411	6.88424	4.30761	2.95198e-05	0.000369245	2.11991	MORC2	stable
RPAP1	0.208823	7.35543	4.30712	2.95771e-05	0.000369704	2.11809	RPAP1	stable
ENOX2	0.196544	5.52038	4.3068	2.96154e-05	0.000369923	2.11689	ENOX2	stable
ABCA2	-0.129338	5.69874	-4.30638	2.96663e-05	0.000370302	2.11528	ABCA2	stable
PTDSS1	0.230674	10.9751	4.30607	2.97033e-05	0.000370505	2.11411	PTDSS1	stable
DCLK2	0.23647	5.71938	4.30581	2.97345e-05	0.000370636	2.11313	DCLK2	stable
HEIH	0.221895	9.87232	4.30471	2.98664e-05	0.000372021	2.109	HEIH	stable
HIBADH	0.283964	5.74166	4.30396	2.99559e-05	0.000372877	2.1062	HIBADH	stable
ZEB2	-0.235169	6.04748	-4.3027	3.01088e-05	0.000374022	2.10144	ZEB2	stable
VSIR	-0.636789	8.5395	-4.30268	3.0111e-05	0.000374022	2.10137	VSIR	down
LGALS3BP	-0.395277	5.74788	-4.30266	3.0113e-05	0.000374022	2.10131	LGALS3BP	stable
GFOD2	0.205931	6.73209	4.30251	3.01314e-05	0.000374022	2.10074	GFOD2	stable
CHDH	0.319769	6.55148	4.30207	3.01849e-05	0.000374427	2.09908	CHDH	stable
TLK1	0.138958	6.04227	4.30142	3.02634e-05	0.00037514	2.09666	TLK1	stable
DHRS11	0.280849	4.74318	4.30008	3.04274e-05	0.000376912	2.0916	DHRS11	stable
RCCD1	0.195699	6.23464	4.29964	3.04808e-05	0.000377313	2.08997	RCCD1	stable
KLF4	-0.851005	8.79192	-4.29843	3.06293e-05	0.000378639	2.08542	KLF4	down
HOXA10	-0.155308	4.89977	-4.29843	3.06302e-05	0.000378639	2.0854	HOXA10	stable
HSDL2	0.433439	5.35651	4.29744	3.07518e-05	0.00037988	2.08169	HSDL2	stable
UBASH3A	-0.431891	5.17364	-4.29623	3.09013e-05	0.000381463	2.07716	UBASH3A	stable
ARID3A	0.308314	6.69169	4.29567	3.09717e-05	0.000382001	2.07503	ARID3A	stable
APH1B	0.310705	8.06222	4.29554	3.09875e-05	0.000382001	2.07456	APH1B	stable
C7orf31	0.38863	7.64026	4.29522	3.10269e-05	0.000382225	2.07337	C7orf31	stable
ZNF747	0.214538	6.83691	4.2942	3.11551e-05	0.00038354	2.06952	ZNF747	stable
CD8B	-0.249849	5.75055	-4.29338	3.12577e-05	0.000384538	2.06645	CD8B	stable
EXTL2	0.396263	6.47656	4.29168	3.1471e-05	0.000386897	2.06009	EXTL2	stable
MDM1	0.271282	6.40086	4.29081	3.15811e-05	0.000387984	2.05683	MDM1	stable
TUT4	0.210241	6.47752	4.28879	3.18386e-05	0.000390665	2.04924	TUT4	stable
CXCL10	-0.57383	5.40775	-4.28866	3.18553e-05	0.000390665	2.04875	CXCL10	stable
OGG1	0.232085	5.78834	4.28855	3.18693e-05	0.000390665	2.04834	OGG1	stable
ARHGEF18	0.341744	10.8805	4.28842	3.18866e-05	0.000390665	2.04783	ARHGEF18	stable
MYADM	-0.772614	9.0652	-4.286	3.2197e-05	0.000394198	2.03878	MYADM	down
SCO2	-0.558047	8.68927	-4.28503	3.23227e-05	0.000395467	2.03514	SCO2	stable
PRDX6	0.265641	10.275	4.28287	3.2604e-05	0.000398637	2.02704	PRDX6	stable
DST	-0.104817	4.38443	-4.28173	3.2753e-05	0.000400059	2.02278	DST	stable
KTN1	0.249507	10.037	4.28164	3.2765e-05	0.000400059	2.02244	KTN1	stable
WDR45B	-0.258563	9.96934	-4.2807	3.28886e-05	0.000401279	2.01893	WDR45B	stable
GOSR2	0.146582	6.35532	4.28054	3.29098e-05	0.000401279	2.01832	GOSR2	stable
ZNF137P	0.480474	6.43417	4.27794	3.32541e-05	0.000405151	2.0086	ZNF137P	stable
AKAP1	0.210695	6.08679	4.2778	3.32725e-05	0.000405151	2.00808	AKAP1	stable
ZNF331	-0.962615	9.73576	-4.27733	3.33358e-05	0.000405448	2.00631	ZNF331	down
P2RX1	0.499493	8.80007	4.27728	3.33422e-05	0.000405448	2.00613	P2RX1	stable
NDUFAF2	0.383618	7.28185	4.27535	3.36003e-05	0.00040831	1.99892	NDUFAF2	stable
SPCS3	-0.238665	8.43492	-4.27515	3.36276e-05	0.000408364	1.99817	SPCS3	stable
NCR1	-0.124954	5.21969	-4.27413	3.37653e-05	0.000409759	1.99435	NCR1	stable
KIF3B	0.258789	8.09775	4.2729	3.39322e-05	0.000411476	1.98974	KIF3B	stable
NEK1	0.222839	5.96861	4.27275	3.39528e-05	0.000411476	1.98918	NEK1	stable
VPS13C	0.24084	7.43015	4.27233	3.40098e-05	0.000411889	1.98761	VPS13C	stable
NCOA3	0.288833	9.56796	4.27207	3.40447e-05	0.000412033	1.98665	NCOA3	stable
MT1G	-0.152275	6.34377	-4.26608	3.48704e-05	0.000421623	1.96427	MT1G	stable
CCNK	-0.205277	8.29225	-4.26598	3.48842e-05	0.000421623	1.9639	CCNK	stable
TRPV2	0.238591	6.74285	4.26497	3.50255e-05	0.000423046	1.96012	TRPV2	stable
DNAJB1	-0.628192	9.54358	-4.2643	3.51202e-05	0.000423903	1.9576	DNAJB1	down
SIPA1L3	0.161497	6.51498	4.26411	3.51458e-05	0.000423926	1.95692	SIPA1L3	stable
IKZF1	0.342546	7.53277	4.26357	3.5222e-05	0.00042456	1.9549	IKZF1	stable
TMEM176A	-0.605509	7.17609	-4.26214	3.54237e-05	0.000426704	1.94957	TMEM176A	down
SPG11	0.172351	7.90859	4.26016	3.57049e-05	0.000429803	1.94218	SPG11	stable
CIDEC	-0.210012	6.65477	-4.25744	3.60948e-05	0.000434204	1.93204	CIDEC	stable
PHACTR1	-0.575541	8.22857	-4.25717	3.6134e-05	0.000434384	1.93103	PHACTR1	stable
RSBN1L	0.295621	6.71338	4.25674	3.61964e-05	0.000434843	1.92942	RSBN1L	stable
NIF3L1	0.35816	7.73987	4.25597	3.6308e-05	0.000435891	1.92654	NIF3L1	stable
MLF1	-0.213036	4.17651	-4.25448	3.65246e-05	0.000438197	1.92099	MLF1	stable
OSBPL11	0.229268	6.92567	4.25306	3.67316e-05	0.000440385	1.91571	OSBPL11	stable
SH3GL1	-0.218965	7.93887	-4.25167	3.69357e-05	0.000442412	1.91054	SH3GL1	stable
NIT2	0.453023	8.47172	4.25158	3.695e-05	0.000442412	1.91018	NIT2	stable
KIF1B	-0.235159	6.08879	-4.25046	3.7115e-05	0.000444091	1.90601	KIF1B	stable
LINC02035	-0.450867	8.09106	-4.2502	3.71534e-05	0.000444253	1.90505	LINC02035	stable
ELP3	0.318911	7.63175	4.24974	3.72211e-05	0.000444767	1.90335	ELP3	stable
GCDH	0.330246	7.01745	4.24714	3.76095e-05	0.000449107	1.89366	GCDH	stable
IRAK2	-0.63104	7.81854	-4.24673	3.76707e-05	0.000449539	1.89214	IRAK2	down
CD180	0.447753	7.30384	4.24444	3.80158e-05	0.000453354	1.88363	CD180	stable
AREG	-0.429661	5.13699	-4.24398	3.80857e-05	0.000453886	1.88191	AREG	stable
WDR70	0.364009	8.13146	4.24268	3.8284e-05	0.000455946	1.87706	WDR70	stable
MRPS21	0.262632	10.3878	4.24225	3.83486e-05	0.000456412	1.87549	MRPS21	stable
LRP12	-0.115376	3.56283	-4.24158	3.84509e-05	0.000457232	1.873	LRP12	stable
CLNK	1.01389	7.76543	4.24147	3.84685e-05	0.000457232	1.87258	CLNK	up
RGS16	-0.374475	5.38168	-4.24028	3.86508e-05	0.000459094	1.86816	RGS16	stable
TMEM263	0.50784	8.66026	4.23945	3.87786e-05	0.000460306	1.86508	TMEM263	stable
NECAP1	-0.402151	8.81894	-4.23928	3.88054e-05	0.00046032	1.86444	NECAP1	stable
ABCF3	-0.29987	8.01079	-4.23909	3.88344e-05	0.000460358	1.86374	ABCF3	stable
MSI2	0.394311	7.78916	4.23824	3.89667e-05	0.000461621	1.86056	MSI2	stable
NELFCD	0.196185	10.0588	4.23806	3.89945e-05	0.000461645	1.8599	NELFCD	stable
G3BP1	0.203067	6.92088	4.23767	3.90543e-05	0.000462048	1.85847	G3BP1	stable
PEX11B	0.361682	8.07583	4.23721	3.9126e-05	0.00046259	1.85676	PEX11B	stable
DSE	-0.78284	6.86815	-4.23595	3.93225e-05	0.000464607	1.85208	DSE	down
RAPGEF3	0.377172	6.98023	4.2353	3.94248e-05	0.000465509	1.84965	RAPGEF3	stable
XKR6	0.251282	4.79099	4.23359	3.96935e-05	0.000468373	1.84331	XKR6	stable
CDC14A	-0.126107	4.46731	-4.23333	3.97347e-05	0.000468551	1.84235	CDC14A	stable
TTC37	0.349039	7.39632	4.23309	3.9773e-05	0.000468693	1.84145	TTC37	stable
C12orf75	-0.802604	6.82609	-4.23291	3.98019e-05	0.000468725	1.84077	C12orf75	down
PCDH9	0.886046	6.49689	4.23156	4.00157e-05	0.000470934	1.83577	PCDH9	up
ZBTB8OS	0.283189	8.43987	4.23138	4.00437e-05	0.000470954	1.83512	ZBTB8OS	stable
EMSY	0.200892	6.16268	4.23082	4.01333e-05	0.000471698	1.83303	EMSY	stable
C14orf93	0.275002	5.49172	4.22926	4.03836e-05	0.000474329	1.82723	C14orf93	stable
G6PC3	0.177842	7.79649	4.22858	4.04926e-05	0.000475298	1.82471	G6PC3	stable
PRDX1	0.510035	9.80596	4.22833	4.05316e-05	0.000475444	1.82381	PRDX1	stable
HIVEP3	0.199203	5.92915	4.22769	4.0636e-05	0.000476253	1.82141	HIVEP3	stable
ARL10	0.197359	5.79662	4.22753	4.06613e-05	0.000476253	1.82083	ARL10	stable
PLCD1	-0.212439	8.58159	-4.22741	4.06804e-05	0.000476253	1.82039	PLCD1	stable
C11orf54	0.509416	6.87421	4.22715	4.07222e-05	0.000476431	1.81944	C11orf54	stable
GSTZ1	0.357916	6.96146	4.22631	4.08592e-05	0.000477722	1.8163	GSTZ1	stable
IL7R	-0.833556	8.38927	-4.22598	4.09127e-05	0.000477796	1.81508	IL7R	down
AKAP12	0.410874	5.18714	4.22594	4.09188e-05	0.000477796	1.81494	AKAP12	stable
MCM3	0.395061	7.65583	4.2252	4.10398e-05	0.000478895	1.81219	MCM3	stable
CCR5	-0.295839	6.91517	-4.225	4.10715e-05	0.000478954	1.81146	CCR5	stable
ABHD5	-0.236374	5.11704	-4.22476	4.11111e-05	0.000479104	1.81056	ABHD5	stable
ZNF512	0.536872	9.07205	4.22409	4.122e-05	0.000480061	1.8081	ZNF512	stable
TBC1D24	0.223581	5.0546	4.22362	4.12985e-05	0.000480556	1.80632	TBC1D24	stable
GSS	0.202605	7.42603	4.22351	4.13162e-05	0.000480556	1.80592	GSS	stable
PLEKHA5	-0.100719	4.82274	-4.22318	4.13707e-05	0.000480822	1.80469	PLEKHA5	stable
SRR	0.221839	5.32065	4.22304	4.13928e-05	0.000480822	1.80419	SRR	stable
CNST	0.329901	7.37142	4.22282	4.14296e-05	0.000480938	1.80336	CNST	stable
TMEM42	0.501504	7.80185	4.22227	4.15196e-05	0.00048167	1.80134	TMEM42	stable
METTL23	0.253304	10.0436	4.22197	4.15692e-05	0.000481933	1.80023	METTL23	stable
KAT2B	0.376732	8.81199	4.2217	4.1613e-05	0.000482129	1.79924	KAT2B	stable
TKFC	0.216655	6.02675	4.21715	4.23721e-05	0.000490607	1.78237	TKFC	stable
MTG1	0.384058	7.5351	4.21546	4.26569e-05	0.000493586	1.77612	MTG1	stable
CD14	-1.16305	8.74364	-4.21471	4.27837e-05	0.000494547	1.77335	CD14	down
YWHAQ	0.182219	11.9703	4.21464	4.27952e-05	0.000494547	1.7731	YWHAQ	stable
ARHGAP19	0.379735	7.17374	4.21413	4.28826e-05	0.000495237	1.7712	ARHGAP19	stable
TRAM2-AS1	0.285542	6.36748	4.21383	4.29338e-05	0.00049551	1.77009	TRAM2-AS1	stable
COA3	0.240332	6.66424	4.2133	4.30227e-05	0.000496215	1.76816	COA3	stable
TMEM14B	0.320804	9.6846	4.21258	4.31457e-05	0.000497314	1.76549	TMEM14B	stable
MTIF3	0.255489	5.28361	4.21146	4.33385e-05	0.000499024	1.76133	MTIF3	stable
ADAP2	-0.382883	7.04358	-4.21138	4.33514e-05	0.000499024	1.76105	ADAP2	stable
TBC1D14	0.311165	8.76192	4.21123	4.33776e-05	0.000499024	1.76049	TBC1D14	stable
HAUS1	0.436191	8.29099	4.21051	4.35024e-05	0.000500139	1.75781	HAUS1	stable
AK9	0.437047	6.18563	4.21018	4.35579e-05	0.000500455	1.75662	AK9	stable
MCU	0.206404	7.00278	4.20888	4.37829e-05	0.000502417	1.75182	MCU	stable
RGL2	0.355761	8.89881	4.20887	4.37848e-05	0.000502417	1.75177	RGL2	stable
HIKESHI	0.557556	7.37364	4.20834	4.3878e-05	0.000503165	1.74979	HIKESHI	stable
IL4I1	-0.217863	5.74205	-4.20736	4.40473e-05	0.000504783	1.7462	IL4I1	stable
HLTF	0.527695	7.27921	4.20596	4.42934e-05	0.000507278	1.741	HLTF	stable
RETREG1	-0.224966	4.53083	-4.20532	4.44058e-05	0.000508241	1.73864	RETREG1	stable
GLYR1	0.156331	6.46998	4.20229	4.49401e-05	0.000514027	1.72748	GLYR1	stable
LEPROTL1	-0.457225	9.40099	-4.20117	4.51399e-05	0.000515983	1.72334	LEPROTL1	stable
NUMA1	0.225267	6.82942	4.20043	4.52721e-05	0.000517164	1.72061	NUMA1	stable
DYM	0.167027	6.47998	4.20008	4.53352e-05	0.000517555	1.71931	DYM	stable
WNT9A	0.295149	4.76278	4.19903	4.5523e-05	0.000519369	1.71546	WNT9A	stable
HSPA5	-0.348642	9.78368	-4.19858	4.56053e-05	0.000519449	1.71377	HSPA5	stable
SLC35F6	-0.155912	6.79914	-4.19846	4.56262e-05	0.000519449	1.71335	SLC35F6	stable
TMEM40	-0.253154	5.91268	-4.1984	4.56381e-05	0.000519449	1.7131	TMEM40	stable
RITA1	0.298037	6.83579	4.19835	4.56461e-05	0.000519449	1.71294	RITA1	stable
CBFB	0.19817	9.14619	4.19761	4.57808e-05	0.000520651	1.71019	CBFB	stable
SERPINA1	-0.505541	6.86581	-4.19701	4.58896e-05	0.000521059	1.70798	SERPINA1	stable
PARGP1	-0.341765	8.06788	-4.19698	4.58943e-05	0.000521059	1.70788	PARGP1	stable
LRMP	0.35711	9.62062	4.19693	4.59039e-05	0.000521059	1.70769	LRMP	stable
PSG3	-0.132937	3.98371	-4.19635	4.60095e-05	0.000521926	1.70554	PSG3	stable
CETN3	0.565433	7.09834	4.19543	4.61767e-05	0.000523492	1.70216	CETN3	stable
ZNF189	0.366995	7.35689	4.19506	4.62437e-05	0.00052392	1.70081	ZNF189	stable
NOG	-0.303005	4.10411	-4.19451	4.63437e-05	0.000524721	1.69879	NOG	stable
SEPTIN10	1.00745	4.90934	4.19397	4.64426e-05	0.000525509	1.6968	SEPTIN10	up
SKAP2	0.459734	7.42503	4.19326	4.65744e-05	0.000526667	1.69416	SKAP2	stable
MTX2	0.364996	7.25603	4.19307	4.66089e-05	0.000526725	1.69347	MTX2	stable
LNPEP	0.245372	7.05477	4.19285	4.6649e-05	0.000526762	1.69267	LNPEP	stable
ABHD3	0.32656	8.74417	4.19273	4.6671e-05	0.000526762	1.69223	ABHD3	stable
DCAF7	0.237443	6.7819	4.19217	4.67748e-05	0.000527601	1.69016	DCAF7	stable
GPR68	-0.131452	5.69583	-4.19161	4.6879e-05	0.000528168	1.68808	GPR68	stable
ZNF618	-0.191204	5.3381	-4.19158	4.68841e-05	0.000528168	1.68798	ZNF618	stable
TESK1	0.253896	8.40834	4.19142	4.69138e-05	0.000528171	1.68739	TESK1	stable
TMX2	0.223212	8.93179	4.1905	4.70841e-05	0.000529433	1.68401	TMX2	stable
TAFA1	-0.279363	4.21901	-4.1905	4.7085e-05	0.000529433	1.68399	TAFA1	stable
JUP	-0.423188	5.93073	-4.18965	4.72427e-05	0.000530816	1.68088	JUP	stable
KLRD1	-0.495498	6.48157	-4.18952	4.72673e-05	0.000530816	1.68039	KLRD1	stable
AP3D1	0.210046	8.37446	4.18859	4.74399e-05	0.000532189	1.67699	AP3D1	stable
GGCT	0.322349	8.60629	4.18855	4.74489e-05	0.000532189	1.67681	GGCT	stable
PLCB1	-0.239712	4.87256	-4.18741	4.7662e-05	0.000534244	1.67264	PLCB1	stable
ARMH3	0.253001	7.80573	4.18698	4.7742e-05	0.000534477	1.67107	ARMH3	stable
RAE1	-0.230711	7.81879	-4.18683	4.77705e-05	0.000534477	1.67051	RAE1	stable
PRIMPOL	0.463919	7.33437	4.18682	4.77723e-05	0.000534477	1.67048	PRIMPOL	stable
PLIN2	-0.295638	7.16033	-4.18645	4.78432e-05	0.000534936	1.6691	PLIN2	stable
ELOA-AS1	0.403939	6.63603	4.18602	4.79245e-05	0.000535511	1.66751	ELOA-AS1	stable
OPTN	0.322602	8.10536	4.18418	4.82723e-05	0.000539061	1.66077	OPTN	stable
MPV17	0.540039	7.91113	4.18252	4.85911e-05	0.000542283	1.65463	MPV17	stable
ZDHHC8	0.253031	6.95798	4.18143	4.88001e-05	0.000544277	1.65063	ZDHHC8	stable
LOC101927391	0.27273	4.7702	4.18093	4.88962e-05	0.000544973	1.6488	LOC101927391	stable
SLX4IP	0.315973	6.0999	4.18079	4.89235e-05	0.000544973	1.64828	SLX4IP	stable
CCL5	-0.689739	9.58202	-4.17931	4.9208e-05	0.00054772	1.64287	CCL5	down
BAIAP2	-0.112701	5.53892	-4.1792	4.92312e-05	0.00054772	1.64243	BAIAP2	stable
CCS	0.518965	7.49013	4.17899	4.9271e-05	0.000547823	1.64168	CCS	stable
RAB8B	-0.445639	9.19909	-4.17674	4.97088e-05	0.000552347	1.63343	RAB8B	stable
GSAP	0.403723	10.9047	4.17468	5.01141e-05	0.000556506	1.62586	GSAP	stable
ZNF365	-0.244621	4.41192	-4.17415	5.022e-05	0.000557336	1.62389	ZNF365	stable
ERLIN2	0.250422	5.84267	4.17158	5.07304e-05	0.000562652	1.61447	ERLIN2	stable
BCKDHB	0.394132	6.4707	4.16985	5.10774e-05	0.000565881	1.60811	BCKDHB	stable
PTGDS	-0.426584	7.45768	-4.16969	5.11087e-05	0.000565881	1.60754	PTGDS	stable
CYSLTR1	0.453269	6.01698	4.16965	5.11163e-05	0.000565881	1.6074	CYSLTR1	stable
HES1	-0.531937	4.87715	-4.16795	5.14606e-05	0.00056901	1.60114	HES1	stable
GRB14	-0.198847	3.81768	-4.16794	5.14625e-05	0.00056901	1.60111	GRB14	stable
FPR1	-0.468577	6.34897	-4.16681	5.16918e-05	0.000571192	1.59697	FPR1	stable
LAG3	0.679214	6.55841	4.16653	5.17472e-05	0.000571194	1.59597	LAG3	up
ZNF585A	0.30487	6.33664	4.16649	5.1756e-05	0.000571194	1.59581	ZNF585A	stable
TBCE	0.293439	6.60371	4.16634	5.17876e-05	0.000571194	1.59524	TBCE	stable
EXOC6	0.263896	6.02993	4.16617	5.18221e-05	0.000571223	1.59462	EXOC6	stable
ZNF271P	0.252491	5.19892	4.16582	5.18925e-05	0.000571391	1.59335	ZNF271P	stable
ZNF8	-0.241821	7.26331	-4.16578	5.19012e-05	0.000571391	1.5932	ZNF8	stable
PDE2A	-0.477484	6.20152	-4.16501	5.20576e-05	0.000572762	1.59039	PDE2A	stable
RND1	-0.635298	6.64709	-4.16471	5.21196e-05	0.000573092	1.58928	RND1	down
CNEP1R1	-0.256126	8.67331	-4.1643	5.2203e-05	0.000573657	1.58779	CNEP1R1	stable
RPS6KA2	0.423223	6.58692	4.16406	5.22535e-05	0.000573859	1.58689	RPS6KA2	stable
LOC101928000	0.379424	7.75523	4.16324	5.24217e-05	0.000575354	1.5839	LOC101928000	stable
TULP4	0.244475	6.52709	4.16251	5.25728e-05	0.000576659	1.58121	TULP4	stable
SCMH1	0.266144	7.30298	4.16207	5.26633e-05	0.000577298	1.57961	SCMH1	stable
APOO	0.309342	7.1943	4.16099	5.28867e-05	0.000579392	1.57566	APOO	stable
PDE6B	0.32374	5.67132	4.16044	5.30023e-05	0.000580304	1.57363	PDE6B	stable
ITGB7	0.527974	9.18026	4.15957	5.31825e-05	0.000581921	1.57047	ITGB7	stable
KLHL26	-0.342591	6.7455	-4.15939	5.32205e-05	0.000581981	1.5698	KLHL26	stable
TMEM250	0.419598	6.99828	4.15854	5.33993e-05	0.00058358	1.56668	TMEM250	stable
NBDY	0.266054	7.32623	4.1579	5.35334e-05	0.000584689	1.56434	NBDY	stable
RETREG2	0.242748	8.91666	4.15567	5.40041e-05	0.000589471	1.55618	RETREG2	stable
TMEM165	0.125188	5.79961	4.1553	5.40819e-05	0.000589878	1.55484	TMEM165	stable
SS18L1	0.437663	7.15212	4.15518	5.41073e-05	0.000589878	1.5544	SS18L1	stable
KDM8	0.138257	6.21797	4.15473	5.42028e-05	0.00059056	1.55276	KDM8	stable
SIPA1L2	-0.296801	4.61752	-4.15415	5.43274e-05	0.000591557	1.55062	SIPA1L2	stable
FAM120AOS	0.120076	7.21201	4.15346	5.44733e-05	0.000592786	1.54812	FAM120AOS	stable
MT2A	-0.421123	9.79662	-4.15238	5.47046e-05	0.000594941	1.54417	MT2A	stable
FAM114A1	0.239065	5.86361	4.15217	5.47506e-05	0.000595081	1.54339	FAM114A1	stable
RELA	-0.218216	8.14205	-4.15192	5.48045e-05	0.000595151	1.54247	RELA	stable
SDR39U1	0.244646	9.75993	4.15178	5.48346e-05	0.000595151	1.54196	SDR39U1	stable
CBX1	0.487561	8.13927	4.15168	5.48568e-05	0.000595151	1.54158	CBX1	stable
NT5DC1	0.436787	6.77346	4.15115	5.49705e-05	0.000596024	1.53965	NT5DC1	stable
STING1	-0.431558	6.97881	-4.15094	5.50151e-05	0.000596147	1.5389	STING1	stable
DUSP16	-0.399315	6.30805	-4.15031	5.51503e-05	0.000597038	1.53661	DUSP16	stable
CYLD	-0.367217	8.67351	-4.15025	5.5164e-05	0.000597038	1.53638	CYLD	stable
RHOBTB2	0.547614	7.63305	4.14788	5.56787e-05	0.000602244	1.52772	RHOBTB2	stable
SPINT1-AS1	0.202296	6.77272	4.1477	5.57175e-05	0.0006023	1.52707	SPINT1-AS1	stable
APOBEC3C	0.486767	9.43927	4.14734	5.57963e-05	0.000602788	1.52576	APOBEC3C	stable
PHBP19	0.167481	4.29424	4.14695	5.58823e-05	0.000603354	1.52432	PHBP19	stable
TRAF5	0.40383	10.1778	4.14611	5.6067e-05	0.000604918	1.52125	TRAF5	stable
CD300A	-0.329741	5.70565	-4.14598	5.60947e-05	0.000604918	1.52079	CD300A	stable
MMP28	-0.0963618	5.29901	-4.14534	5.62352e-05	0.000606068	1.51846	MMP28	stable
BAG6	0.175086	9.34594	4.14401	5.65301e-05	0.000608879	1.51358	BAG6	stable
RBM4B	0.435472	6.94669	4.14365	5.66103e-05	0.000609378	1.51226	RBM4B	stable
C2CD2	0.325875	7.03252	4.14342	5.66618e-05	0.000609565	1.51142	C2CD2	stable
GLIDR	0.391126	8.21874	4.14324	5.67016e-05	0.000609627	1.51076	GLIDR	stable
CSRNP1	-0.439514	9.44815	-4.14303	5.6747e-05	0.000609749	1.51002	CSRNP1	stable
ELL2	-0.554479	7.00368	-4.14181	5.70194e-05	0.0006122	1.50555	ELL2	stable
DPH6	0.237389	5.39712	4.14155	5.70773e-05	0.0006122	1.50461	DPH6	stable
TNFRSF12A	-0.231374	6.32205	-4.14152	5.70849e-05	0.0006122	1.50449	TNFRSF12A	stable
TTL	0.372392	7.08937	4.1414	5.71117e-05	0.0006122	1.50405	TTL	stable
NFKB1	-0.473995	9.66497	-4.14085	5.72335e-05	0.000613138	1.50206	NFKB1	stable
FKBP5	0.560125	7.84088	4.14067	5.72748e-05	0.000613214	1.50139	FKBP5	stable
YES1	-0.389954	4.77645	-4.14036	5.73431e-05	0.000613579	1.50028	YES1	stable
ADAM1A	0.575391	5.22013	4.14013	5.73954e-05	0.000613771	1.49943	ADAM1A	stable
NDST2	-0.22664	9.4494	-4.13948	5.75416e-05	0.000614967	1.49706	NDST2	stable
LZTS3	-0.498956	8.08046	-4.13871	5.7716e-05	0.000616463	1.49424	LZTS3	stable
CEP41	0.194116	5.6731	4.13695	5.81151e-05	0.000620356	1.48782	CEP41	stable
PHOSPHO2	0.339577	5.15695	4.1366	5.81931e-05	0.000620818	1.48657	PHOSPHO2	stable
NINJ2-AS1	0.357005	5.81772	4.13609	5.8311e-05	0.000621707	1.48469	NINJ2-AS1	stable
SARAF	-0.180146	9.42454	-4.13515	5.85246e-05	0.000623026	1.48128	SARAF	stable
SHARPIN	0.218374	7.21649	4.13513	5.85303e-05	0.000623026	1.48119	SHARPIN	stable
ZCWPW1	0.174875	7.40252	4.13509	5.85391e-05	0.000623026	1.48105	ZCWPW1	stable
LINC00537	0.451577	5.89258	4.13457	5.86576e-05	0.000623917	1.47917	LINC00537	stable
ZNF789	0.250244	6.84758	4.13434	5.87107e-05	0.00062411	1.47832	ZNF789	stable
PLCG1	-0.152138	8.23411	-4.13364	5.88707e-05	0.00062544	1.47579	PLCG1	stable
UBE3C	0.212137	6.45063	4.13337	5.89336e-05	0.000625737	1.47479	UBE3C	stable
ADORA2B	-0.435635	5.28099	-4.13167	5.9326e-05	0.000629531	1.46861	ADORA2B	stable
ZNF335	-0.147375	6.81702	-4.1315	5.93672e-05	0.000629595	1.46797	ZNF335	stable
SLC25A12	0.254468	6.83146	4.13134	5.94024e-05	0.000629595	1.46741	SLC25A12	stable
MTMR11	-0.501382	6.05728	-4.1307	5.95511e-05	0.000630798	1.46509	MTMR11	stable
EXOSC1	0.177587	6.28722	4.13031	5.9642e-05	0.000631388	1.46366	EXOSC1	stable
AGBL5	0.159632	5.9017	4.12937	5.98626e-05	0.000633349	1.46023	AGBL5	stable
ANK1	0.288512	6.15313	4.12896	5.99592e-05	0.000633996	1.45872	ANK1	stable
AIF1	-0.557694	8.58093	-4.12876	6.00045e-05	0.0006341	1.45802	AIF1	stable
MCUB	0.327128	9.73709	4.1281	6.01597e-05	0.000635366	1.45561	MCUB	stable
OPN1SW	-0.173693	4.95675	-4.12667	6.04975e-05	0.000638557	1.4504	OPN1SW	stable
SORD	0.342856	6.34113	4.12645	6.05496e-05	0.000638731	1.4496	SORD	stable
RBM8A	0.227226	7.50233	4.12615	6.06197e-05	0.000639093	1.44852	RBM8A	stable
LMO2	-0.420777	5.85772	-4.1249	6.0918e-05	0.000641861	1.44395	LMO2	stable
GTF2H5	0.215615	5.28823	4.12374	6.11925e-05	0.000644373	1.43976	GTF2H5	stable
WDR46	0.312967	7.08795	4.12352	6.12463e-05	0.000644499	1.43894	WDR46	stable
FAM122B	0.284009	8.32843	4.12339	6.12764e-05	0.000644499	1.43849	FAM122B	stable
SH3BGRL	0.428727	10.4325	4.12299	6.13718e-05	0.000645124	1.43704	SH3BGRL	stable
CHN1	-0.344253	6.16007	-4.12255	6.14792e-05	0.000645874	1.43541	CHN1	stable
CMSS1	0.456068	7.53166	4.12206	6.15961e-05	0.000646591	1.43364	CMSS1	stable
PARP3	0.343849	7.66947	4.12196	6.16196e-05	0.000646591	1.43328	PARP3	stable
AMDHD1	0.395511	4.87974	4.12111	6.18257e-05	0.000648373	1.43018	AMDHD1	stable
CD274	-0.280856	5.92629	-4.12029	6.20238e-05	0.00065007	1.4272	CD274	stable
MTCH1	-0.21186	11.9853	-4.11998	6.20985e-05	0.000650473	1.42608	MTCH1	stable
DET1	0.380661	5.84868	4.11932	6.22589e-05	0.000651772	1.42367	DET1	stable
LOC200772	-0.303956	5.56232	-4.11833	6.25e-05	0.000653584	1.42007	LOC200772	stable
KRT73	-0.18224	6.04146	-4.11831	6.2505e-05	0.000653584	1.42	KRT73	stable
ZNF302	0.3755	7.61234	4.11734	6.27412e-05	0.000655672	1.41649	ZNF302	stable
ADGRE1	-0.487418	6.39159	-4.11601	6.30682e-05	0.000658704	1.41165	ADGRE1	stable
SEC14L1P1	-0.238049	5.08808	-4.11458	6.34186e-05	0.000661978	1.40649	SEC14L1P1	stable
GTF3A	0.175807	11.0628	4.11387	6.3594e-05	0.000663422	1.40392	GTF3A	stable
DELE1	0.183183	6.9447	4.1128	6.38609e-05	0.000665819	1.40002	DELE1	stable
PIP5K1C	0.371193	8.04384	4.11198	6.40663e-05	0.000667571	1.39703	PIP5K1C	stable
SLC11A1	-0.264911	6.53811	-4.11179	6.41133e-05	0.000667673	1.39634	SLC11A1	stable
ZNF77	0.39056	7.22596	4.11105	6.4297e-05	0.000669196	1.39368	ZNF77	stable
PCCB	0.355393	7.33099	4.11054	6.44255e-05	0.000670145	1.39182	PCCB	stable
DISP1	0.372061	5.5994	4.10864	6.49054e-05	0.000674457	1.38491	DISP1	stable
IPO9	0.129423	6.31099	4.1086	6.49154e-05	0.000674457	1.38477	IPO9	stable
ERCC8	0.306358	6.35901	4.10717	6.52764e-05	0.00067767	1.37961	ERCC8	stable
ZFP3	0.445388	7.1153	4.10708	6.53003e-05	0.00067767	1.37927	ZFP3	stable
BPHL	0.261693	5.74695	4.10691	6.5342e-05	0.000677711	1.37867	BPHL	stable
PMS2P1	0.215879	8.71217	4.10592	6.55956e-05	0.000679947	1.37507	PMS2P1	stable
KIF11	0.5101	4.26086	4.10527	6.57615e-05	0.000681119	1.37271	KIF11	stable
PGBD2	0.199187	5.81795	4.10518	6.57848e-05	0.000681119	1.37238	PGBD2	stable
CWC25	-0.341593	8.25586	-4.10486	6.58669e-05	0.000681227	1.37122	CWC25	stable
COQ9	0.196626	6.46464	4.10484	6.58712e-05	0.000681227	1.37116	COQ9	stable
ADSL	0.281496	9.02199	4.10446	6.59698e-05	0.000681853	1.36977	ADSL	stable
SIGLEC7	-0.216975	5.88245	-4.10385	6.61248e-05	0.000683061	1.36758	SIGLEC7	stable
BNC2	-0.128447	4.67769	-4.10315	6.63071e-05	0.000684549	1.36502	BNC2	stable
WDTC1	0.201489	7.60841	4.10203	6.65949e-05	0.000687125	1.36099	WDTC1	stable
S1PR2	-0.16119	6.11566	-4.10181	6.66518e-05	0.000687315	1.3602	S1PR2	stable
UMAD1	0.423396	5.55503	4.10057	6.69738e-05	0.000690239	1.35571	UMAD1	stable
WDR61	0.208605	7.55901	4.09978	6.71807e-05	0.000691973	1.35284	WDR61	stable
SPNS1	-0.287504	7.84444	-4.09894	6.73993e-05	0.000693373	1.34981	SPNS1	stable
AGL	0.382658	8.3394	4.09891	6.74076e-05	0.000693373	1.3497	AGL	stable
ANKRD50	-0.171648	4.24115	-4.09882	6.74327e-05	0.000693373	1.34935	ANKRD50	stable
LINC00205	0.22616	5.5368	4.09575	6.82402e-05	0.000701273	1.33827	LINC00205	stable
PDHA1	0.320456	7.20338	4.0939	6.87326e-05	0.000705927	1.33158	PDHA1	stable
NXT2	0.287246	7.69116	4.09356	6.88249e-05	0.000706471	1.33033	NXT2	stable
MRPL47	-0.168286	8.26497	-4.09234	6.91508e-05	0.00070941	1.32594	MRPL47	stable
CHST14	0.283846	7.9794	4.09126	6.94401e-05	0.00071197	1.32205	CHST14	stable
IL1RL1	-0.100846	5.51646	-4.08975	6.98483e-05	0.000715745	1.3166	IL1RL1	stable
CMTM8	-0.267632	5.4447	-4.08826	7.02534e-05	0.000719484	1.31122	CMTM8	stable
DHFR	0.454463	6.30796	4.08624	7.08072e-05	0.000724391	1.30391	DHFR	stable
DDX60	0.479107	6.83099	4.08622	7.08133e-05	0.000724391	1.30383	DDX60	stable
LIN9	0.121514	3.54891	4.0858	7.09277e-05	0.000725147	1.30233	LIN9	stable
C1orf21	-0.167417	5.33256	-4.08244	7.18576e-05	0.000733967	1.29021	C1orf21	stable
GNAQ	-0.443705	6.34375	-4.08239	7.18724e-05	0.000733967	1.29001	GNAQ	stable
CPSF6	0.280213	8.34181	4.08182	7.20322e-05	0.00073518	1.28795	CPSF6	stable
RER1	0.337852	7.41672	4.08146	7.21309e-05	0.000735768	1.28667	RER1	stable
PRSS3	-0.141094	6.10288	-4.07996	7.25536e-05	0.000739659	1.28124	PRSS3	stable
FCER2	0.668762	9.48934	4.07961	7.26496e-05	0.000740216	1.28001	FCER2	up
PSMC5	0.257932	9.80298	4.07932	7.27312e-05	0.000740626	1.27896	PSMC5	stable
CTSW	-0.736358	8.07742	-4.0789	7.28514e-05	0.000741125	1.27743	CTSW	down
SNRPA1	-0.313757	9.27242	-4.07879	7.28811e-05	0.000741125	1.27705	SNRPA1	stable
DMAC1	0.287208	7.32325	4.07871	7.29043e-05	0.000741125	1.27675	DMAC1	stable
GIN1	0.486528	6.12126	4.07842	7.29876e-05	0.000741551	1.27569	GIN1	stable
CROCCP2	0.390332	9.26874	4.07755	7.32328e-05	0.000743554	1.27257	CROCCP2	stable
VPS18	-0.288981	7.82291	-4.07725	7.3319e-05	0.000743554	1.27147	VPS18	stable
ATP7A	0.261333	6.3498	4.07718	7.33383e-05	0.000743554	1.27123	ATP7A	stable
PDSS2	0.183181	5.0462	4.07713	7.33508e-05	0.000743554	1.27107	PDSS2	stable
PXN-AS1	0.367886	6.60417	4.07611	7.36416e-05	0.000746079	1.26739	PXN-AS1	stable
LMBRD2	0.173831	4.62364	4.07582	7.37261e-05	0.000746513	1.26632	LMBRD2	stable
ZCCHC7	0.431032	8.70152	4.07439	7.41352e-05	0.000750232	1.26117	ZCCHC7	stable
NLK	0.286744	6.14492	4.07366	7.43447e-05	0.000751926	1.25855	NLK	stable
AIM2	0.818796	8.87642	4.07319	7.44785e-05	0.000752855	1.25688	AIM2	up
HINFP	0.287528	6.57742	4.07249	7.46799e-05	0.000754465	1.25436	HINFP	stable
MSC	-0.240172	5.15781	-4.07201	7.4819e-05	0.000755444	1.25263	MSC	stable
DICER1-AS1	0.296356	6.39391	4.07004	7.53933e-05	0.000760814	1.24552	DICER1-AS1	stable
ZNF667-AS1	1.00108	6.57815	4.06964	7.55091e-05	0.000761553	1.24409	ZNF667-AS1	up
SLC2A9	-0.125125	5.86851	-4.06848	7.58494e-05	0.000764555	1.23991	SLC2A9	stable
TFIP11	-0.253667	7.16901	-4.0683	7.59025e-05	0.00076466	1.23926	TFIP11	stable
WDR76	0.184988	4.38596	4.06795	7.60047e-05	0.00076526	1.23801	WDR76	stable
TRAK1	0.24117	8.71555	4.06772	7.60728e-05	0.000765515	1.23717	TRAK1	stable
SHMT2	0.471009	8.84965	4.06665	7.63887e-05	0.000768262	1.23332	SHMT2	stable
IFRD1	-0.459444	8.53347	-4.06545	7.67419e-05	0.000771381	1.22903	IFRD1	stable
UBE3B	0.0951918	6.00667	4.06496	7.68875e-05	0.000772411	1.22727	UBE3B	stable
PPHLN1	0.201663	7.11823	4.06179	7.78359e-05	0.000781501	1.21586	PPHLN1	stable
PDK1	-0.164037	6.29905	-4.06121	7.80105e-05	0.000782815	1.21378	PDK1	stable
CCL2	-0.770998	4.97219	-4.06057	7.82014e-05	0.000784011	1.21151	CCL2	down
DUSP2	-0.59284	9.63252	-4.06052	7.82172e-05	0.000784011	1.21132	DUSP2	down
CEP126	0.221556	4.33009	4.05975	7.84513e-05	0.000785296	1.20854	CEP126	stable
ZFAND2A	-0.339081	10.6605	-4.05967	7.84744e-05	0.000785296	1.20827	ZFAND2A	stable
MARCHF3	0.329006	7.63387	4.05966	7.8477e-05	0.000785296	1.20823	MARCHF3	stable
HAUS3	-0.41504	9.61583	-4.05886	7.87198e-05	0.000787286	1.20536	HAUS3	stable
ZFP28	0.190025	5.44629	4.05764	7.90928e-05	0.000790575	1.20096	ZFP28	stable
GVINP1	0.567667	7.12695	4.05717	7.92353e-05	0.000791423	1.19929	GVINP1	stable
GPR153	-0.123797	6.92371	-4.05707	7.92661e-05	0.000791423	1.19893	GPR153	stable
EXOC4	0.180543	7.16375	4.05645	7.9457e-05	0.000792887	1.19669	EXOC4	stable
INPP4B	-0.356836	4.49009	-4.05491	7.99313e-05	0.000797176	1.19116	INPP4B	stable
CTH	-0.330471	4.80553	-4.05466	8.0008e-05	0.000797357	1.19027	CTH	stable
WDFY3	-0.216517	5.13618	-4.05456	8.00384e-05	0.000797357	1.18991	WDFY3	stable
FLJ32255	0.466339	7.65202	4.05395	8.02278e-05	0.00079848	1.18772	FLJ32255	stable
GPX7	0.330642	7.82238	4.05391	8.02403e-05	0.00079848	1.18757	GPX7	stable
IL24	0.366575	6.17523	4.05368	8.03094e-05	0.000798724	1.18677	IL24	stable
MZF1	0.257711	7.78886	4.05171	8.09232e-05	0.000803984	1.17969	MZF1	stable
GPI	0.305163	9.85881	4.05156	8.09692e-05	0.000803984	1.17916	GPI	stable
ATPAF1	0.411779	7.00295	4.05155	8.09729e-05	0.000803984	1.17912	ATPAF1	stable
SPATA13	-0.499449	8.32325	-4.0505	8.12998e-05	0.000806782	1.17537	SPATA13	stable
GLYAT	-0.109744	4.7247	-4.04834	8.19811e-05	0.000813092	1.16761	GLYAT	stable
UBL7	0.418526	8.45735	4.04786	8.21317e-05	0.000814135	1.16591	UBL7	stable
FAS	-0.337897	6.44588	-4.04769	8.2186e-05	0.000814224	1.16529	FAS	stable
SLC33A1	0.232912	6.4274	4.04637	8.26056e-05	0.000817928	1.16056	SLC33A1	stable
DDX46	0.233639	9.13401	4.04615	8.26758e-05	0.000818171	1.15977	DDX46	stable
ZKSCAN1	0.31013	6.97382	4.04468	8.31442e-05	0.000822352	1.15452	ZKSCAN1	stable
TMEM204	-0.187855	6.53424	-4.04436	8.3247e-05	0.000822764	1.15337	TMEM204	stable
ACYP1	0.645019	6.85682	4.04418	8.33045e-05	0.000822764	1.15273	ACYP1	up
GTF3C1	-0.194919	8.21924	-4.04412	8.33237e-05	0.000822764	1.15251	GTF3C1	stable
MPHOSPH8	0.216739	8.05311	4.0437	8.34575e-05	0.000823631	1.15102	MPHOSPH8	stable
ZBED5	0.128124	7.51294	4.04317	8.36285e-05	0.000824865	1.14912	ZBED5	stable
GET1	0.398877	8.11391	4.04232	8.3902e-05	0.000827106	1.14608	GET1	stable
FOXN3	0.146102	7.594	4.04007	8.46338e-05	0.000833862	1.13801	FOXN3	stable
COX15	0.341621	6.39379	4.03852	8.51389e-05	0.000838377	1.13248	COX15	stable
CCDC34	0.550388	6.13245	4.03812	8.52709e-05	0.000839215	1.13104	CCDC34	stable
TOR2A	-0.13399	6.05417	-4.03519	8.62349e-05	0.000848237	1.12059	TOR2A	stable
MGME1	0.327882	9.44404	4.03486	8.6347e-05	0.000848827	1.11938	MGME1	stable
OAF	-0.146726	6.74265	-4.03473	8.63897e-05	0.000848827	1.11892	OAF	stable
CSF3R	-0.786875	7.29351	-4.03431	8.65291e-05	0.00084918	1.11742	CSF3R	down
MARCHF9	0.236193	7.20179	4.03428	8.65372e-05	0.00084918	1.11733	MARCHF9	stable
IFNG	-0.689912	5.78391	-4.03419	8.65678e-05	0.00084918	1.11701	IFNG	down
TYROBP	-0.889551	9.38185	-4.03373	8.67229e-05	0.000850235	1.11534	TYROBP	down
CEACAM1	0.373109	5.84053	4.03309	8.69335e-05	0.000851834	1.11309	CEACAM1	stable
TMBIM6	0.210507	10.8176	4.03154	8.74551e-05	0.000856477	1.10753	TMBIM6	stable
DCTD	0.224654	8.79733	4.03118	8.75744e-05	0.000856973	1.10626	DCTD	stable
COX7A2L	0.169135	10.5091	4.0311	8.76014e-05	0.000856973	1.10597	COX7A2L	stable
RAP1GAP2	-0.400363	7.86391	-4.03081	8.76991e-05	0.00085746	1.10494	RAP1GAP2	stable
TXNDC15	0.276468	7.34745	4.03019	8.79097e-05	0.00085905	1.10271	TXNDC15	stable
MACROH2A2	-0.163098	6.40662	-4.03	8.79747e-05	0.000859216	1.10202	MACROH2A2	stable
NPIPA1	0.196968	11.2205	4.02825	8.85673e-05	0.000864391	1.09578	NPIPA1	stable
NOP2	-0.352677	9.17404	-4.02815	8.86011e-05	0.000864391	1.09543	NOP2	stable
CREB1	0.247858	8.10961	4.02767	8.87638e-05	0.000865507	1.09372	CREB1	stable
FGD5-AS1	0.292835	10.1181	4.02692	8.90202e-05	0.000867535	1.09104	FGD5-AS1	stable
ZPBP2	0.247333	4.60285	4.02539	8.95446e-05	0.000872171	1.08559	ZPBP2	stable
CRABP2	-0.255463	6.41338	-4.02522	8.96013e-05	0.000872249	1.085	CRABP2	stable
ACP6	0.235361	5.86894	4.02507	8.96531e-05	0.000872279	1.08446	ACP6	stable
PWWP2A	0.174107	6.12954	4.02452	8.98425e-05	0.000873647	1.0825	PWWP2A	stable
LRRC1	0.171137	4.98026	4.02406	9.00037e-05	0.000874741	1.08083	LRRC1	stable
IL7	0.659174	6.65543	4.02198	9.07245e-05	0.000881268	1.07342	IL7	up
DPY30	0.465965	8.90881	4.02176	9.08e-05	0.000881522	1.07265	DPY30	stable
HAUS8	-0.329154	7.30993	-4.02117	9.10067e-05	0.000883051	1.07053	HAUS8	stable
DONSON	0.280132	6.47901	4.01927	9.16698e-05	0.000889004	1.06379	DONSON	stable
RAD51AP1	0.397163	5.6045	4.01902	9.17573e-05	0.00088937	1.0629	RAD51AP1	stable
LOC101928429	0.572539	5.73477	4.0182	9.20475e-05	0.000891618	1.05997	LOC101928429	stable
PLEKHB2	-0.19389	7.29528	-4.01808	9.20887e-05	0.000891618	1.05955	PLEKHB2	stable
QSER1	0.202925	5.95517	4.01632	9.27135e-05	0.000897182	1.05327	QSER1	stable
SYTL2	-0.377336	6.0157	-4.01513	9.31385e-05	0.000900809	1.04902	SYTL2	stable
ZNF782	0.18314	3.72649	4.0149	9.32198e-05	0.000901108	1.04821	ZNF782	stable
TMCO6	0.503967	6.55781	4.01474	9.32771e-05	0.000901175	1.04764	TMCO6	stable
SLC25A45	0.396939	8.32755	4.01296	9.39147e-05	0.000906846	1.04131	SLC25A45	stable
DCAKD	0.148043	5.69678	4.01281	9.39683e-05	0.000906875	1.04078	DCAKD	stable
CSF1	-0.120425	5.74081	-4.01234	9.41357e-05	0.000908001	1.03913	CSF1	stable
PMS1	0.349461	8.56318	4.01189	9.42979e-05	0.000909076	1.03753	PMS1	stable
CARD11	0.220126	9.41881	4.01012	9.49392e-05	0.000914766	1.03123	CARD11	stable
AHSA2P	0.400758	7.88589	4.00913	9.53007e-05	0.000917677	1.0277	AHSA2P	stable
MFHAS1	0.573839	8.65791	4.00901	9.53437e-05	0.000917677	1.02728	MFHAS1	stable
RALGPS1	0.176982	5.92821	4.00788	9.57591e-05	0.000920763	1.02324	RALGPS1	stable
NSMCE2	0.238144	8.21907	4.00785	9.57672e-05	0.000920763	1.02316	NSMCE2	stable
GET4	-0.117926	6.35029	-4.00526	9.67207e-05	0.000929023	1.01396	GET4	stable
SIGLEC17P	-0.357256	5.83834	-4.00524	9.673e-05	0.000929023	1.01387	SIGLEC17P	stable
GRAP2	-0.295744	6.20232	-4.0042	9.71146e-05	0.000932217	1.01019	GRAP2	stable
GOT2	0.277391	9.22212	4.00368	9.73077e-05	0.00093357	1.00834	GOT2	stable
NDUFAF3	0.409016	6.95934	4.00342	9.74068e-05	0.000934021	1.0074	NDUFAF3	stable
ERCC6L2	0.177945	5.66674	4.00321	9.74834e-05	0.000934255	1.00667	ERCC6L2	stable
SLC25A40	0.298052	6.58692	4.00258	9.77189e-05	0.000936011	1.00442	SLC25A40	stable
NIPAL2	0.279953	6.23887	4.00189	9.79753e-05	0.000937966	1.00199	NIPAL2	stable
ZNF404	0.696298	4.55821	4.00135	9.81777e-05	0.000939284	1.00007	ZNF404	up
PAXIP1	0.280386	8.38821	4.00123	9.82243e-05	0.000939284	0.999634	PAXIP1	stable
KLRC3	-0.560232	5.03437	-4.00111	9.82703e-05	0.000939284	0.999198	KLRC3	stable
DPY19L2P2	0.310705	4.26722	4.00011	9.86456e-05	0.000942368	0.995658	DPY19L2P2	stable
TPT1	-0.0584333	13.9145	-3.99945	9.88946e-05	0.000944243	0.993317	TPT1	stable
TNNC2	-0.203593	5.7294	-3.99912	9.90197e-05	0.000944934	0.992142	TNNC2	stable
CLUHP3	-0.197518	7.42141	-3.99878	9.91482e-05	0.000945657	0.990938	CLUHP3	stable
SEMA5A	-0.109265	5.02419	-3.99864	9.92014e-05	0.00094566	0.99044	SEMA5A	stable
PNN	0.190085	10.4108	3.99805	9.94238e-05	0.000947276	0.98836	PNN	stable
AREL1	-0.453444	7.22649	-3.99629	0.000100095	0.000953162	0.982114	AREL1	stable
OARD1	0.254913	7.6151	3.99601	0.0001002	0.000953661	0.981134	OARD1	stable
TLR7	0.455	6.47099	3.99568	0.00010033	0.000954383	0.979938	TLR7	stable
CTC-338M12.4	0.235226	6.11881	3.99496	0.000100606	0.000956504	0.977384	CTC-338M12.4	stable
METTL8	0.499954	6.6299	3.99466	0.000100721	0.000957086	0.976326	METTL8	stable
ZNF19	0.145911	4.68576	3.99434	0.000100844	0.000957755	0.975185	ZNF19	stable
SUDS3	0.398296	7.42007	3.99376	0.000101068	0.000959367	0.973131	SUDS3	stable
SPON1	-0.09104	4.74278	-3.99324	0.000101267	0.000960746	0.971305	SPON1	stable
MIDN	-0.209281	5.95662	-3.99285	0.000101418	0.000961669	0.969921	MIDN	stable
CCDC69	0.34647	9.42735	3.99212	0.0001017	0.00096384	0.967336	CCDC69	stable
MED16	0.298215	7.38428	3.99195	0.000101766	0.00096395	0.966739	MED16	stable
ADGRE2	-0.354467	5.65894	-3.99156	0.000101917	0.000964869	0.965363	ADGRE2	stable
HMGN4	0.290973	10.2875	3.99087	0.000102185	0.000966896	0.962923	HMGN4	stable
ZNF75D	0.248574	5.28649	3.99068	0.000102262	0.000967111	0.962227	ZNF75D	stable
TMCO4	0.249184	7.93258	3.9902	0.000102446	0.000968347	0.96055	TMCO4	stable
PRR34-AS1	0.457426	8.28417	3.98951	0.000102718	0.000970401	0.958093	PRR34-AS1	stable
ATAT1	0.191989	6.19957	3.98913	0.000102866	0.00097129	0.956753	ATAT1	stable
BVES-AS1	-0.0985544	3.73947	-3.98781	0.000103384	0.000975667	0.952089	BVES-AS1	stable
ABCC1	0.218007	7.87881	3.98689	0.000103748	0.000977724	0.948825	ABCC1	stable
DOCK5	-0.286175	4.67675	-3.98688	0.000103755	0.000977724	0.948767	DOCK5	stable
CDKL1	0.3557	5.80417	3.98685	0.000103766	0.000977724	0.948668	CDKL1	stable
MAN2B2	0.429732	8.43331	3.98651	0.000103898	0.000978454	0.947486	MAN2B2	stable
LCN10	0.549382	6.65656	3.98606	0.000104079	0.000979135	0.945868	LCN10	stable
IL10RB-DT	-0.285399	5.46831	-3.98606	0.00010408	0.000979135	0.945864	IL10RB-DT	stable
RNF214	0.298572	7.23119	3.98471	0.000104616	0.00098366	0.941096	RNF214	stable
NAXE	0.454905	9.35384	3.98426	0.000104796	0.000984836	0.9395	NAXE	stable
ZKSCAN3	0.22884	5.71669	3.98376	0.000104993	0.000985789	0.937753	ZKSCAN3	stable
PTPN6	0.516844	10.76	3.98373	0.000105007	0.000985789	0.937628	PTPN6	stable
DDX18	0.227209	8.70854	3.98346	0.000105113	0.000986265	0.936694	DDX18	stable
TTC14	0.335411	7.24909	3.9826	0.000105457	0.000988977	0.933658	TTC14	stable
IRGQ	-0.120908	5.70432	-3.9818	0.000105781	0.000991497	0.930809	IRGQ	stable
TMEM123	-0.424719	11.1351	-3.98112	0.000106054	0.000993538	0.928414	TMEM123	stable
GPAA1	0.274112	8.92457	3.98046	0.000106321	0.000995511	0.926087	GPAA1	stable
THOC2	0.223393	8.2279	3.97906	0.000106888	0.0010003	0.921143	THOC2	stable
TCL6	0.27907	5.60887	3.97877	0.000107009	0.00100091	0.920096	TCL6	stable
DMKN	0.624886	5.57682	3.97856	0.000107092	0.00100117	0.919373	DMKN	up
CLEC4A	-0.542318	6.77175	-3.97798	0.000107328	0.00100285	0.91733	CLEC4A	stable
TDRD3	0.208971	6.36662	3.97474	0.000108663	0.00101479	0.905857	TDRD3	stable
AQR	0.1681	6.08346	3.97431	0.000108838	0.0010159	0.904365	AQR	stable
GAS2L1	-0.338259	6.08589	-3.974	0.000108966	0.00101656	0.903276	GAS2L1	stable
FILIP1L	0.561142	6.71437	3.97368	0.000109102	0.0010173	0.902114	FILIP1L	stable
C19orf12	0.252342	7.07762	3.97256	0.000109566	0.0010211	0.898173	C19orf12	stable
NIPSNAP1	0.237765	8.08046	3.97221	0.000109713	0.00102194	0.896928	NIPSNAP1	stable
MRNIP	0.409546	8.19934	3.97137	0.000110064	0.00102467	0.893965	MRNIP	stable
MCM8	0.189897	5.64662	3.97111	0.000110172	0.00102514	0.89306	MCM8	stable
RPN2	0.308199	10.5147	3.97074	0.000110326	0.00102604	0.891761	RPN2	stable
SLF2	0.28902	6.46338	3.96994	0.000110662	0.00102864	0.888935	SLF2	stable
NUDCD1	0.199375	5.11712	3.96938	0.000110899	0.00103004	0.886948	NUDCD1	stable
AGPAT1	0.38924	8.04136	3.96931	0.000110929	0.00103004	0.886705	AGPAT1	stable
PPP6R2	0.159668	6.84777	3.96778	0.000111575	0.00103551	0.88131	PPP6R2	stable
MRAS	-0.132002	5.5943	-3.96748	0.000111702	0.00103615	0.880252	MRAS	stable
SPATA2	-0.357294	7.3305	-3.96636	0.000112176	0.00104001	0.876328	SPATA2	stable
NUDT9	0.295707	8.2249	3.96612	0.00011228	0.00104044	0.875464	NUDT9	stable
BOLA3	0.486068	8.64656	3.96592	0.000112365	0.00104045	0.874761	BOLA3	stable
TRIM5	0.237893	4.67513	3.96584	0.000112398	0.00104045	0.874492	TRIM5	stable
RYR1	0.413416	4.92152	3.96538	0.000112595	0.00104174	0.872866	RYR1	stable
SAP30BP	-0.230609	7.9498	-3.96376	0.00011329	0.00104763	0.867152	SAP30BP	stable
RGS3	-0.11388	5.75909	-3.96323	0.000113519	0.0010492	0.865285	RGS3	stable
BCAS4	0.343203	7.9807	3.96291	0.000113655	0.0010492	0.864175	BCAS4	stable
GABPB2	0.539795	8.49272	3.96275	0.000113723	0.0010492	0.863615	GABPB2	stable
LRRC8D	0.369577	9.11185	3.96275	0.000113726	0.0010492	0.863594	LRRC8D	stable
MIR181A2HG	-0.191425	5.05808	-3.96268	0.000113754	0.0010492	0.863366	MIR181A2HG	stable
ATG4D	-0.263151	7.85298	-3.9619	0.000114091	0.00105178	0.860617	ATG4D	stable
XPOT	0.363127	7.6549	3.96166	0.000114198	0.00105222	0.859748	XPOT	stable
ANKRD16	0.315065	6.83636	3.96144	0.000114293	0.00105255	0.858978	ANKRD16	stable
KLF5	-0.341487	5.06887	-3.96124	0.000114381	0.00105282	0.858266	KLF5	stable
CALCOCO1	0.300702	8.57199	3.96079	0.000114574	0.00105406	0.856697	CALCOCO1	stable
COPS6	0.228717	8.82235	3.96038	0.000114754	0.00105517	0.855239	COPS6	stable
MRRF	0.165156	7.39874	3.95985	0.000114983	0.00105673	0.853392	MRRF	stable
CABIN1	0.223445	7.93434	3.95961	0.000115089	0.00105705	0.852539	CABIN1	stable
TCOF1	0.139885	6.71751	3.9595	0.000115135	0.00105705	0.852166	TCOF1	stable
CCDC93	-0.349975	7.34801	-3.9584	0.000115618	0.00106094	0.848283	CCDC93	stable
MFN1	0.25032	7.69832	3.95769	0.00011593	0.00106325	0.845784	MFN1	stable
PTPRM	-0.190065	4.49073	-3.9562	0.000116586	0.00106871	0.840545	PTPRM	stable
CIR1	-0.333525	8.04	-3.95607	0.000116644	0.00106871	0.840085	CIR1	stable
FRA10AC1	0.17788	6.32936	3.95567	0.000116819	0.00106976	0.838695	FRA10AC1	stable
PLEKHA2	0.339778	8.8321	3.95483	0.000117193	0.00107264	0.835731	PLEKHA2	stable
IGFBP4	0.664904	8.08801	3.95305	0.000117987	0.00107936	0.829465	IGFBP4	up
GCLC	0.402006	8.97513	3.95232	0.000118313	0.00108179	0.826904	GCLC	stable
USP44	0.388477	5.74874	3.95095	0.000118926	0.00108684	0.82211	USP44	stable
PTPDC1	0.203104	5.66364	3.94956	0.000119554	0.00109202	0.817225	PTPDC1	stable
SP110	0.433254	9.71327	3.94933	0.000119659	0.00109224	0.816411	SP110	stable
PAN3-AS1	0.333768	5.38841	3.94919	0.000119723	0.00109224	0.815912	PAN3-AS1	stable
SLC25A17	0.265482	6.49298	3.94911	0.000119761	0.00109224	0.815623	SLC25A17	stable
AK4	-0.150522	5.05859	-3.94879	0.000119907	0.00109301	0.814491	AK4	stable
RAP2B	-0.240148	6.22296	-3.94663	0.000120888	0.00110139	0.806934	RAP2B	stable
SHISA5	0.361816	10.0259	3.94599	0.000121184	0.00110353	0.804663	SHISA5	stable
ST6GALNAC2	-0.2055	5.55543	-3.94437	0.000121925	0.00110972	0.799005	ST6GALNAC2	stable
SYT17	0.681396	7.27311	3.94333	0.000122405	0.00111352	0.795359	SYT17	up
RAB20	-0.336883	7.04142	-3.94317	0.000122483	0.00111366	0.794776	RAB20	stable
MGP	-0.115355	3.68606	-3.94245	0.000122815	0.00111612	0.792258	MGP	stable
SPATS2	0.261915	6.55035	3.94231	0.000122881	0.00111615	0.791763	SPATS2	stable
ZSCAN30	0.126834	6.95056	3.94175	0.000123141	0.00111794	0.789805	ZSCAN30	stable
SYNJ1	-0.176969	4.63943	-3.94124	0.000123377	0.00111952	0.788026	SYNJ1	stable
INPP5E	0.214668	8.62675	3.94085	0.000123559	0.0011206	0.786659	INPP5E	stable
DDX17	0.369835	8.60335	3.9396	0.000124144	0.00112534	0.78228	DDX17	stable
DNAJB6	0.581035	6.75623	3.93918	0.000124341	0.00112656	0.780806	DNAJB6	stable
IRF3	0.438018	8.64887	3.93858	0.000124625	0.00112832	0.778695	IRF3	stable
SGPP1	0.345341	9.62712	3.9385	0.000124662	0.00112832	0.77842	SGPP1	stable
GDI2	0.376538	10.5024	3.93816	0.000124821	0.00112892	0.777237	GDI2	stable
SGPP2	0.365347	5.67252	3.93807	0.000124865	0.00112892	0.77691	SGPP2	stable
RAB13	0.527419	8.33841	3.93796	0.000124918	0.00112892	0.776516	RAB13	stable
AKR7A2	0.591634	8.20142	3.93779	0.000124996	0.00112906	0.775937	AKR7A2	up
VARS2	0.262216	9.08642	3.93699	0.000125376	0.00113192	0.773124	VARS2	stable
DBI	0.42948	11.3943	3.93625	0.000125727	0.00113452	0.770532	DBI	stable
MAGEF1	0.404068	8.01583	3.93549	0.000126086	0.00113719	0.767882	MAGEF1	stable
ANAPC7	0.273543	7.63659	3.93501	0.000126318	0.0011387	0.766182	ANAPC7	stable
LINC00963	-0.178039	4.92368	-3.93467	0.000126478	0.00113957	0.765009	LINC00963	stable
TTC21A	0.215935	6.69238	3.93454	0.000126543	0.00113959	0.764527	TTC21A	stable
SP140	0.54636	8.65834	3.93177	0.000127872	0.00115048	0.754842	SP140	stable
NDUFA8	0.362423	8.21172	3.93166	0.000127927	0.00115048	0.754446	NDUFA8	stable
MGA	0.201084	7.43453	3.93158	0.000127961	0.00115048	0.754198	MGA	stable
TPBG	-0.138329	4.30162	-3.93148	0.00012801	0.00115048	0.753842	TPBG	stable
AP2M1	0.432379	9.73318	3.93099	0.00012825	0.00115206	0.752106	AP2M1	stable
DUSP7	-0.253561	5.61695	-3.93006	0.000128697	0.0011555	0.748879	DUSP7	stable
AKR7A3	0.219708	7.00722	3.92961	0.000128918	0.00115691	0.747285	AKR7A3	stable
AURKC	-0.247105	6.37437	-3.92936	0.000129041	0.00115742	0.746405	AURKC	stable
BIN3	-0.3045	8.97126	-3.9289	0.000129264	0.00115885	0.744802	BIN3	stable
RTN4IP1	0.418312	6.96119	3.92832	0.000129544	0.00116078	0.742796	RTN4IP1	stable
[truncated: 15,913 more rows]
